# Supplementary material for: A New Sturgeon Herpesvirus from Juvenile Lake Sturgeon Acipenser fulvescens Displaying Epithelial Skin Lesions
Source: Pathogens. 2023 Aug 31;12(9):1115. doi: 10.3390/pathogens12091115 (PMC10537993; doi:10.3390/pathogens12091115)
Supplement: Supplementary file 1 [file pathogens-12-01115-s001.zip]

Archive with 4 entries (3 files):
- Revised supplements - proofs/
- Revised supplements - proofs/AciHV3 discovery - Supplement S1 (Figure S1, TablesS1-7).xlsx
- Revised supplements - proofs/AciHV3 discovery - Supplement S2 (Tables S8-13).xlsx
- Revised supplements - proofs/AciHV3 discovery - Supplement S3 (Tables S14-16).xlsx
