# Supplementary material for: A New Sturgeon Herpesvirus from Juvenile Lake Sturgeon Acipenser fulvescens Displaying Epithelial Skin Lesions
Source: Pathogens. 2023 Aug 31;12(9):1115. doi: 10.3390/pathogens12091115 (PMC10537993; doi:10.3390/pathogens12091115)
Supplement: Supplementary file 1 [file pathogens-12-01115-s001.zip › Revised supplements - proofs/AciHV3 discovery - Supplement S1 (Figure S1, TablesS1-7).xlsx]

## Sheet: Title page
				Supplement S1 (Figure S1, Tables S1-7)
				Any use of trade, firm, or product names is for descriptive purposes only and does not imply endorsement by the U.S. Government.

## Sheet: Fig. S1 
	Figure S1. Water temperature profile for the two recirculation systems holding progeny of wild Lake Sturgeon Acipenser fulvescens broodstock at the Grand Rapids Hatchery in 2017 and 2018. The average water temperature for each system is shown in black (both year classes of upper Nelson River (NR) sturgeon) or grey (2017 Burntwood River & 2018 lower Nelson River sturgeon). The vertical grey lines …

## Sheet: Table S1
Table S1. Biometrics for upper Nelson River Lake Sturgeon Acipenser fulvescens in Grand Rapids Hatchery when lesions were first discovered on August 28, 2017. Weight and tail length (TL) are provided for individual fish as well as their parental cross and tank.
Date	Tank	Family	Fish #	TL (mm)	Avg TL by tank (mm)	Weight (g)	Avg weight by tank (g)
2017-08-28	7A	F1xM1/M2	1	90	92.6667	2.79	3.17267
2017-08-28	7A	F1xM1/M2	2	99		3.98
2017-08-28	7A	F1xM1/M2	3	94		3.57
2017-08-28	7A	F1xM1/M2	4	88		2.72
2017-08-28	7A	F1xM1/M2	5	86		2.53
2017-08-28	7A	F1xM1/M2	6	93		3.36
2017-08-28	7A	F1xM1/M2	7	100		3.94
2017-08-28	7A	F1xM1/M2	8	85		2.47
2017-08-28	7A	F1xM1/M2	9	90		2.75
2017-08-28	7A	F1xM1/M2	10	97		3.58
2017-08-28	7A	F1xM1/M2	11	94		3.27
2017-08-28	7A	F1xM1/M2	12	92		3.1
2017-08-28	7A	F1xM1/M2	13	91		2.82
2017-08-28	7A	F1xM1/M2	14	96		3.33
2017-08-28	7A	F1xM1/M2	15	95		3.38
2017-08-28	7B	F1xM3/M4	1	83	88.7333	2.53	2.69067
2017-08-28	7B	F1xM3/M4	2	88		2.44
2017-08-28	7B	F1xM3/M4	3	91		2.79
2017-08-28	7B	F1xM3/M4	4	89		2.62
2017-08-28	7B	F1xM3/M4	5	100		3.87
2017-08-28	7B	F1xM3/M4	6	93		3.16
2017-08-28	7B	F1xM3/M4	7	90		2.87
2017-08-28	7B	F1xM3/M4	8	94		2.99
2017-08-28	7B	F1xM3/M4	9	84		2.1
2017-08-28	7B	F1xM3/M4	10	88		2.32
2017-08-28	7B	F1xM3/M4	11	91		3.13
2017-08-28	7B	F1xM3/M4	12	87		2.53
2017-08-28	7B	F1xM3/M4	13	86		2.56
2017-08-28	7B	F1xM3/M4	14	75		1.62
2017-08-28	7B	F1xM3/M4	15	92		2.83
2017-08-28	8A	F1xM5/M6	1	95	95.7333	3.19	3.494
2017-08-28	8A	F1xM5/M6	2	105		4.49
2017-08-28	8A	F1xM5/M6	3	93		3.23
2017-08-28	8A	F1xM5/M6	4	96		3.4
2017-08-28	8A	F1xM5/M6	5	96		3.92
2017-08-28	8A	F1xM5/M6	6	93		3.39
2017-08-28	8A	F1xM5/M6	7	96		3.31
2017-08-28	8A	F1xM5/M6	8	92		3.26
2017-08-28	8A	F1xM5/M6	9	107		4.28
2017-08-28	8A	F1xM5/M6	10	95		3.62
2017-08-28	8A	F1xM5/M6	11	88		3
2017-08-28	8A	F1xM5/M6	12	95		3.48
2017-08-28	8A	F1xM5/M6	13	97		3.56
2017-08-28	8A	F1xM5/M6	14	91		2.95
2017-08-28	8A	F1xM5/M6	15	97		3.33
2017-08-28	8B	F2xM1/M2	1	92	92.5333	2.94	3.23733
2017-08-28	8B	F2xM1/M2	2	90		2.76
2017-08-28	8B	F2xM1/M2	3	89		2.79
2017-08-28	8B	F2xM1/M2	4	95		3.5
2017-08-28	8B	F2xM1/M2	5	93		3.42
2017-08-28	8B	F2xM1/M2	6	95		3.58
2017-08-28	8B	F2xM1/M2	7	98		4.14
2017-08-28	8B	F2xM1/M2	8	93		3.59
2017-08-28	8B	F2xM1/M2	9	96		3.42
2017-08-28	8B	F2xM1/M2	10	85		2.39
2017-08-28	8B	F2xM1/M2	11	87		2.96
2017-08-28	8B	F2xM1/M2	12	90		3.09
2017-08-28	8B	F2xM1/M2	13	100		3.92
2017-08-28	8B	F2xM1/M2	14	90		2.84
2017-08-28	8B	F2xM1/M2	15	95		3.22
2017-08-28	9A	F2xM3/M4	1	83	91.1333	2.05	2.87533
2017-08-28	9A	F2xM3/M4	2	93		2.71
2017-08-28	9A	F2xM3/M4	3	101		4.06
2017-08-28	9A	F2xM3/M4	4	96		3.56
2017-08-28	9A	F2xM3/M4	5	85		2.1
2017-08-28	9A	F2xM3/M4	6	97		3.27
2017-08-28	9A	F2xM3/M4	7	94		3.17
2017-08-28	9A	F2xM3/M4	8	88		2.48
2017-08-28	9A	F2xM3/M4	9	88		2.46
2017-08-28	9A	F2xM3/M4	10	95		2.97
2017-08-28	9A	F2xM3/M4	11	95		3.4
2017-08-28	9A	F2xM3/M4	12	91		2.75
2017-08-28	9A	F2xM3/M4	13	87		2.54
2017-08-28	9A	F2xM3/M4	14	89		3.16
2017-08-28	9A	F2xM3/M4	15	85		2.45
2017-08-28	9B	F2xM5/M6	1	100	93.8667	3.94	3.264
2017-08-28	9B	F2xM5/M6	2	99		3.82
2017-08-28	9B	F2xM5/M6	3	91		2.85
2017-08-28	9B	F2xM5/M6	4	92		3.04
2017-08-28	9B	F2xM5/M6	5	100		3.53
2017-08-28	9B	F2xM5/M6	6	105		4.32
2017-08-28	9B	F2xM5/M6	7	87		2.87
2017-08-28	9B	F2xM5/M6	8	94		3.58
2017-08-28	9B	F2xM5/M6	9	95		3.16
2017-08-28	9B	F2xM5/M6	10	97		3.4
2017-08-28	9B	F2xM5/M6	11	88		2.69
2017-08-28	9B	F2xM5/M6	12	89		2.91
2017-08-28	9B	F2xM5/M6	13	92		3.08
2017-08-28	9B	F2xM5/M6	14	82		2.36
2017-08-28	9B	F2xM5/M6	15	97		3.41
			Avg	92.4444	Avg	3.12233
			SD	5.40934	SD	0.553824

## Sheet: Table S2
Table S2. Biometrics for Burntwood River Lake Sturgeo Acipenser fulvescens in Grand Rapids Hatchery the day after lesions were first discovered on August 28, 2017. Weight and tail length (TL) are provided for individual fish as well as their parental cross and tank.
Date	Tank	Family	Fish #	TL (cm)	Avg TL by tank (cm)	Weight (g)	Avg weight by tank (g)
2017-08-29	3A	F1xM1/M2	1	8.5	7.47333	2.29	1.62
2017-08-29	3A	F1xM1/M2	2	9		2.61
2017-08-29	3A	F1xM1/M2	3	7.5		1.6
2017-08-29	3A	F1xM1/M2	4	7.5		1.49
2017-08-29	3A	F1xM1/M2	5	7.4		1.36
2017-08-29	3A	F1xM1/M2	6	7.3		1.56
2017-08-29	3A	F1xM1/M2	7	7.6		1.86
2017-08-29	3A	F1xM1/M2	8	7.2		1.5
2017-08-29	3A	F1xM1/M2	9	7.9		1.82
2017-08-29	3A	F1xM1/M2	10	7.1		1.51
2017-08-29	3A	F1xM1/M2	11	6.9		1.35
2017-08-29	3A	F1xM1/M2	12	7.8		1.69
2017-08-29	3A	F1xM1/M2	13	7.3		1.5
2017-08-29	3A	F1xM1/M2	14	6.9		1.29
2017-08-29	3A	F1xM1/M2	15	6.2		0.87
2017-08-29	3B	F1xM4/M5	1	7.2	7.92	1.38	1.842
2017-08-29	3B	F1xM4/M5	2	8		1.95
2017-08-29	3B	F1xM4/M5	3	8.1		2.07
2017-08-29	3B	F1xM4/M5	4	7.5		1.56
2017-08-29	3B	F1xM4/M5	5	8.2		2.09
2017-08-29	3B	F1xM4/M5	6	7.5		1.59
2017-08-29	3B	F1xM4/M5	7	8.5		2.38
2017-08-29	3B	F1xM4/M5	8	7.7		1.4
2017-08-29	3B	F1xM4/M5	9	8		1.91
2017-08-29	3B	F1xM4/M5	10	7.9		1.82
2017-08-29	3B	F1xM4/M5	11	8.2		1.94
2017-08-29	3B	F1xM4/M5	12	7.9		1.79
2017-08-29	3B	F1xM4/M5	13	8.7		2.32
2017-08-29	3B	F1xM4/M5	14	8.4		2.1
2017-08-29	3B	F1xM4/M5	15	7		1.33
2017-08-29	4A	F1xM1/M2	1	7.2	7.81333	1.52	1.87533
2017-08-29	4A	F1xM1/M2	2	8.2		1.83
2017-08-29	4A	F1xM1/M2	3	9		2.67
2017-08-29	4A	F1xM1/M2	4	7.7		1.78
2017-08-29	4A	F1xM1/M2	5	7.7		1.74
2017-08-29	4A	F1xM1/M2	6	9.3		2.91
2017-08-29	4A	F1xM1/M2	7	8		2.13
2017-08-29	4A	F1xM1/M2	8	8.5		2.11
2017-08-29	4A	F1xM1/M2	9	8.7		2.32
2017-08-29	4A	F1xM1/M2	10	7		1.32
2017-08-29	4A	F1xM1/M2	11	6.1		0.93
2017-08-29	4A	F1xM1/M2	12	6.6		1.16
2017-08-29	4A	F1xM1/M2	13	6.6		1.1
2017-08-29	4A	F1xM1/M2	14	7.7		1.82
2017-08-29	4A	F1xM1/M2	15	8.9		2.79
2017-08-29	4B	F1xM4/M5	1	8.4	8.45333	2.24	2.27733
2017-08-29	4B	F1xM4/M5	2	8.6		2.35
2017-08-29	4B	F1xM4/M5	3	9.1		2.71
2017-08-29	4B	F1xM4/M5	4	9.1		2.63
2017-08-29	4B	F1xM4/M5	5	9.1		2.99
2017-08-29	4B	F1xM4/M5	6	8		1.88
2017-08-29	4B	F1xM4/M5	7	8		1.81
2017-08-29	4B	F1xM4/M5	8	7.6		1.67
2017-08-29	4B	F1xM4/M5	9	9.1		2.78
2017-08-29	4B	F1xM4/M5	10	8.6		2.47
2017-08-29	4B	F1xM4/M5	11	8.4		2.28
2017-08-29	4B	F1xM4/M5	12	8.5		2.33
2017-08-29	4B	F1xM4/M5	13	7.6		1.66
2017-08-29	4B	F1xM4/M5	14	8.1		2.03
2017-08-29	4B	F1xM4/M5	15	8.6		2.33
2017-08-29	10A	F1xM1/M2	1	7.7	8.17333	1.94	2.168
2017-08-29	10A	F1xM1/M2	2	8.8		2.33
2017-08-29	10A	F1xM1/M2	3	8.9		2.57
2017-08-29	10A	F1xM1/M2	4	8.4		2.37
2017-08-29	10A	F1xM1/M2	5	9		2.77
2017-08-29	10A	F1xM1/M2	6	8.4		2.12
2017-08-29	10A	F1xM1/M2	7	8		1.96
2017-08-29	10A	F1xM1/M2	8	8.6		2.3
2017-08-29	10A	F1xM1/M2	9	7.8		2.05
2017-08-29	10A	F1xM1/M2	10	7.6		1.42
2017-08-29	10A	F1xM1/M2	11	8		2.16
2017-08-29	10A	F1xM1/M2	12	7.5		1.81
2017-08-29	10A	F1xM1/M2	13	8.6		2.34
2017-08-29	10A	F1xM1/M2	14	7		2.25
2017-08-29	10A	F1xM1/M2	15	8.3		2.13
2017-08-29	10B	F1xM4/M5	1	8.9	7.66	2.89	1.77667
2017-08-29	10B	F1xM4/M5	2	8		1.92
2017-08-29	10B	F1xM4/M5	3	8.1		1.98
2017-08-29	10B	F1xM4/M5	4	7.8		1.7
2017-08-29	10B	F1xM4/M5	5	7.2		1.48
2017-08-29	10B	F1xM4/M5	6	6.9		1.3
2017-08-29	10B	F1xM4/M5	7	7.6		1.56
2017-08-29	10B	F1xM4/M5	8	6.5		1.02
2017-08-29	10B	F1xM4/M5	9	8.4		2.25
2017-08-29	10B	F1xM4/M5	10	7.5		1.54
2017-08-29	10B	F1xM4/M5	11	6.2		0.9
2017-08-29	10B	F1xM4/M5	12	7.7		1.85
2017-08-29	10B	F1xM4/M5	13	7.7		1.83
2017-08-29	10B	F1xM4/M5	14	6.8		1.09
2017-08-29	10B	F1xM4/M5	15	9.6		3.34
2017-08-29	11A	F1xM1/M2	1	7.5	8.16	1.69	1.94533
2017-08-29	11A	F1xM1/M2	2	6.9		1.3
2017-08-29	11A	F1xM1/M2	3	8.4		2.17
2017-08-29	11A	F1xM1/M2	4	8.8		2.2
2017-08-29	11A	F1xM1/M2	5	8.2		1.92
2017-08-29	11A	F1xM1/M2	6	8.7		2.32
2017-08-29	11A	F1xM1/M2	7	8.3		2.24
2017-08-29	11A	F1xM1/M2	8	8.4		2.17
2017-08-29	11A	F1xM1/M2	9	8.2		1.9
2017-08-29	11A	F1xM1/M2	10	9.3		2.94
2017-08-29	11A	F1xM1/M2	11	8		1.72
2017-08-29	11A	F1xM1/M2	12	6.9		1.17
2017-08-29	11A	F1xM1/M2	13	8.6		1.87
2017-08-29	11A	F1xM1/M2	14	8.2		1.77
2017-08-29	11A	F1xM1/M2	15	8		1.8
2017-08-29	11B	F1xM4/M5	1	8.6	8.37333	2.54	2.264
2017-08-29	11B	F1xM4/M5	2	8.6		2.17
2017-08-29	11B	F1xM4/M5	3	7.8		1.88
2017-08-29	11B	F1xM4/M5	4	7		1.43
2017-08-29	11B	F1xM4/M5	5	9		2.53
2017-08-29	11B	F1xM4/M5	6	8		2.26
2017-08-29	11B	F1xM4/M5	7	8.9		2.72
2017-08-29	11B	F1xM4/M5	8	9		2.84
2017-08-29	11B	F1xM4/M5	9	8.6		2.13
2017-08-29	11B	F1xM4/M5	10	7.9		1.81
2017-08-29	11B	F1xM4/M5	11	8.6		2.28
2017-08-29	11B	F1xM4/M5	12	7.8		1.97
2017-08-29	11B	F1xM4/M5	13	8.4		2.33
2017-08-29	11B	F1xM4/M5	14	8.4		2.42
2017-08-29	11B	F1xM4/M5	15	9		2.65
2017-08-29	12a	F1xM1/M2	1	7.6	7.77857	1.57	1.79143
2017-08-29	12a	F1xM1/M2	2	8.5		2.2
2017-08-29	12a	F1xM1/M2	3	9.1		2.82
2017-08-29	12a	F1xM1/M2	4	7.9		1.84
2017-08-29	12a	F1xM1/M2	5	8.4		2.31
2017-08-29	12a	F1xM1/M2	6	7.3		1.45
2017-08-29	12a	F1xM1/M2	7	7.7		1.71
2017-08-29	12a	F1xM1/M2	8	8.5		2.19
2017-08-29	12a	F1xM1/M2	9	7.1		1.48
2017-08-29	12a	F1xM1/M2	10	7.5		1.51
2017-08-29	12a	F1xM1/M2	11	6.6		1.12
2017-08-29	12a	F1xM1/M2	12	8.3		2.15
2017-08-29	12a	F1xM1/M2	13	6.9		1.33
2017-08-29	12a	F1xM1/M2	14	7.5		1.4
2017-08-29	12a	F1xM1/M2	15	8.2	8.1375	1.86	2.07
2017-08-29	12b	F1xM4/M5	1	7.5		1.78
2017-08-29	12b	F1xM4/M5	2	7.8		1.9
2017-08-29	12b	F1xM4/M5	3	7.2		1.45
2017-08-29	12b	F1xM4/M5	4	9		2.51
2017-08-29	12b	F1xM4/M5	5	7.6		1.71
2017-08-29	12b	F1xM4/M5	6	7.2		1.49
2017-08-29	12b	F1xM4/M5	7	8		2
2017-08-29	12b	F1xM4/M5	8	8.4		2.33
2017-08-29	12b	F1xM4/M5	9	9		2.63
2017-08-29	12b	F1xM4/M5	10	7.8		1.56
2017-08-29	12b	F1xM4/M5	11	8.4		2.2
2017-08-29	12b	F1xM4/M5	12	8.1		2.16
2017-08-29	12b	F1xM4/M5	13	8.9		2.48
2017-08-29	12b	F1xM4/M5	14	9.1		2.97
2017-08-29	12b	F1xM4/M5	15	8		2.09
			Avg	79.9667		1.96487
			SD	7.26527		0.493849
				Note: TL was reported in cm in column F so multiplied avg & sd by 10 to convert to mm to be consistent in units reported.

## Sheet: Table S3
Table S3. Biometrics for upper Nelson River Lake Sturgeon Acipenser fulvescens in Grand Rapids Hatchery when lesions were first discovered on October 5, 2018. Weight and tail length (TL) are provided for individual fish as well as their parental cross and tank.
Date	Tank	Family	Fish #	TL (mm)	Weight (g)
2018-10-05	7A	F1xM1	1	112	5.91
2018-10-05	7A	F1xM1	2	101	4.2
2018-10-05	7A	F1xM1	3	94	3.89
2018-10-05	7A	F1xM1	4	95	4.31
2018-10-05	7A	F1xM1	5	105	7.02
2018-10-05	7A	F1xM1	6	124	7.94
2018-10-05	7A	F1xM1	7	124	7.07
2018-10-05	7A	F1xM1	8	123	7.12
2018-10-05	7A	F1xM1	9	85	8.1
2018-10-05	7A	F1xM1	10	100	4.15
2018-10-05	7A	F1xM1	11	122	7.21
2018-10-05	7A	F1xM1	12	112	5.3
2018-10-05	7A	F1xM1	13	121	7.91
2018-10-05	7A	F1xM1	14	131	8.3
2018-10-05	7A	F1xM1	15	112	5.77
2018-10-05	7B	F1xM3	1	101	4.42
2018-10-05	7B	F1xM3	2	109	5.3
2018-10-05	7B	F1xM3	3	102	4.35
2018-10-05	7B	F1xM3	4	119	6.76
2018-10-05	7B	F1xM3	5	96	3.23
2018-10-05	7B	F1xM3	6	95	4.26
2018-10-05	7B	F1xM3	7	104	4.64
2018-10-05	7B	F1xM3	8	96	3.8
2018-10-05	7B	F1xM3	9	107	4.77
2018-10-05	7B	F1xM3	10	93	3.44
2018-10-05	7B	F1xM3	11	111	6.08
2018-10-05	7B	F1xM3	12	123	7.69
2018-10-05	7B	F1xM3	13	100	3.77
2018-10-05	7B	F1xM3	14	109	5.16
2018-10-05	7B	F1xM3	15	106	4.9
2018-10-05	8A	F1xM4	1	129	5.69
2018-10-05	8A	F1xM4	2	86	3.16
2018-10-05	8A	F1xM4	3	101	4.29
2018-10-05	8A	F1xM4	4	100	4.18
2018-10-05	8A	F1xM4	5	105	4.64
2018-10-05	8A	F1xM4	6	100	4.65
2018-10-05	8A	F1xM4	7	122	7.47
2018-10-05	8A	F1xM4	8	114	6.51
2018-10-05	8A	F1xM4	9	110	5.54
2018-10-05	8A	F1xM4	10	80	3.22
2018-10-05	8A	F1xM4	11	96	3.65
2018-10-05	8A	F1xM4	12	117	6.41
2018-10-05	8A	F1xM4	13	114	5.96
2018-10-05	8A	F1xM4	14	99	3.59
2018-10-05	8A	F1xM4	15	96	3.59
2018-10-05	8B	F1xM5	1	109	5.41
2018-10-05	8B	F1xM5	2	97	3.63
2018-10-05	8B	F1xM5	3	92	3.11
2018-10-05	8B	F1xM5	4	81	2.17
2018-10-05	8B	F1xM5	5	98	3.77
2018-10-05	8B	F1xM5	6	97	3.53
2018-10-05	8B	F1xM5	7	94	3.56
2018-10-05	8B	F1xM5	8	76	1.77
2018-10-05	8B	F1xM5	9	110	5.31
2018-10-05	8B	F1xM5	10	96	3.87
2018-10-05	8B	F1xM5	11	106	4.67
2018-10-05	8B	F1xM5	12	105	4.64
2018-10-05	8B	F1xM5	13	106	4.36
2018-10-05	8B	F1xM5	14	111	5.15
2018-10-05	8B	F1xM5	15	109	5.16
2018-10-05	9A	F1xM1/M3/M4/M5	1	125	8.64
2018-10-05	9A	F1xM1/M3/M4/M5	2	100	4.4
2018-10-05	9A	F1xM1/M3/M4/M5	3	110	5.71
2018-10-05	9A	F1xM1/M3/M4/M5	4	112	5.5
2018-10-05	9A	F1xM1/M3/M4/M5	5	119	6.2
2018-10-05	9A	F1xM1/M3/M4/M5	6	135	9.51
2018-10-05	9A	F1xM1/M3/M4/M5	7	110	5.06
2018-10-05	9A	F1xM1/M3/M4/M5	8	125	7.6
2018-10-05	9A	F1xM1/M3/M4/M5	9	108	4.32
2018-10-05	9A	F1xM1/M3/M4/M5	10	81	2.65
2018-10-05	9A	F1xM1/M3/M4/M5	11	91	3.46
2018-10-05	9A	F1xM1/M3/M4/M5	12	135	9.25
2018-10-05	9A	F1xM1/M3/M4/M5	13	116	6.34
2018-10-05	9A	F1xM1/M3/M4/M5	14	89	3.41
2018-10-05	9A	F1xM1/M3/M4/M5	15	84	3.44
2018-10-05	9B	F1xM1/M3/M4/M5	1	96	5
2018-10-05	9B	F1xM1/M3/M4/M5	2	120	6.38
2018-10-05	9B	F1xM1/M3/M4/M5	3	100	6.15
2018-10-05	9B	F1xM1/M3/M4/M5	4	98	3.78
2018-10-05	9B	F1xM1/M3/M4/M5	5	110	5.31
2018-10-05	9B	F1xM1/M3/M4/M5	6	110	5.18
2018-10-05	9B	F1xM1/M3/M4/M5	7	98	4.22
2018-10-05	9B	F1xM1/M3/M4/M5	8	106	4.66
2018-10-05	9B	F1xM1/M3/M4/M5	9	100	4.13
2018-10-05	9B	F1xM1/M3/M4/M5	10	112	5.83
2018-10-05	9B	F1xM1/M3/M4/M5	11	105	5.07
2018-10-05	9B	F1xM1/M3/M4/M5	12	89	3.63
2018-10-05	9B	F1xM1/M3/M4/M5	13	100	4.36
2018-10-05	9B	F1xM1/M3/M4/M5	14	94	4.26
2018-10-05	9B	F1xM1/M3/M4/M5	15	125	7.27
		Average by tank	7A	110.733	6.28
			7B	104.733	4.838
			8A	104.6	4.83667
			8B	99.1333	4.00733
			9A	109.333	5.69933
			9B	104.2	5.01533
		Average all tanks		105.456	5.11278
		Standard deviation all tanks		12.7589	1.60488

## Sheet: Table S4
Table S4. Biometrics for lower Nelson River Lake Sturgeon Acipenser fulvescens in Grand Rapids Hatchery when lesions were first discovered on October 5, 2018. Weight and tail length (TL) are provided for individual fish as well as their parental cross and tank.
Date	Tank	Family	Fish #	TL (mm)	Weight (g)
2018-10-05	10A	F1 x M1	1	96	4.14
2018-10-05	10A	F1 x M1	2	101	4.13
2018-10-05	10A	F1 x M1	3	91	3.03
2018-10-05	10A	F1 x M1	4	94	3.36
2018-10-05	10A	F1 x M1	5	95	3.65
2018-10-05	10A	F1 x M1	6	95	3.47
2018-10-05	10A	F1 x M1	7	94	3.84
2018-10-05	10A	F1 x M1	8	98	4.15
2018-10-05	10A	F1 x M1	9	90	3.14
2018-10-05	10A	F1 x M1	10	110	5.94
2018-10-05	10A	F1 x M1	11	85	2.73
2018-10-05	10A	F1 x M1	12	80	2.11
2018-10-05	10A	F1 x M1	13	83	2.68
2018-10-05	10A	F1 x M1	14	91	3.41
2018-10-05	10A	F1 x M1	15	91	3.73
2018-10-05	10B	F1 x M1	1	101	3.93
2018-10-05	10B	F1 x M1	2	94	3.75
2018-10-05	10B	F1 x M1	3	89	2.78
2018-10-05	10B	F1 x M1	4	98	3.7
2018-10-05	10B	F1 x M1	5	98	3.83
2018-10-05	10B	F1 x M1	6	98	4.01
2018-10-05	10B	F1 x M1	7	99	4.54
2018-10-05	10B	F1 x M1	8	90	2.92
2018-10-05	10B	F1 x M1	9	103	4.61
2018-10-05	10B	F1 x M1	10	98	4
2018-10-05	10B	F1 x M1	11	93	3.49
2018-10-05	10B	F1 x M1	12	90	2.99
2018-10-05	10B	F1 x M1	13	90	3.11
2018-10-05	10B	F1 x M1	14	98	4.38
2018-10-05	10B	F1 x M1	15	98	3.95
2018-10-05	11A	F1 x M3	1	100	4.33
2018-10-05	11A	F1 x M3	2	98	3.94
2018-10-05	11A	F1 x M3	3	87	2.76
2018-10-05	11A	F1 x M3	4	100	4.35
2018-10-05	11A	F1 x M3	5	85	2.63
2018-10-05	11A	F1 x M3	6	98	3.82
2018-10-05	11A	F1 x M3	7	98	3.65
2018-10-05	11A	F1 x M3	8	97	4.04
2018-10-05	11A	F1 x M3	9	75	2.08
2018-10-05	11A	F1 x M3	10	87	2.88
2018-10-05	11A	F1 x M3	11	84	2.52
2018-10-05	11A	F1 x M3	12	96	3.7
2018-10-05	11A	F1 x M3	13	101	4.33
2018-10-05	11A	F1 x M3	14	94	3.51
2018-10-05	11A	F1 x M3	15	91	3.42
2018-10-05	11B	F1 x M2	1	92	3
2018-10-05	11B	F1 x M2	2	115	6.34
2018-10-05	11B	F1 x M2	3	90	2.67
2018-10-05	11B	F1 x M2	4	101	4.48
2018-10-05	11B	F1 x M2	5	109	4.71
2018-10-05	11B	F1 x M2	6	109	4.85
2018-10-05	11B	F1 x M2	7	108	4.87
2018-10-05	11B	F1 x M2	8	95	3.4
2018-10-05	11B	F1 x M2	9	102	4.28
2018-10-05	11B	F1 x M2	10	120	6.59
2018-10-05	11B	F1 x M2	11	108	4.9
2018-10-05	11B	F1 x M2	12	96	3.59
2018-10-05	11B	F1 x M2	13	100	3.66
2018-10-05	11B	F1 x M2	14	95	3.61
2018-10-05	11B	F1 x M2	15	103	4.08
2018-10-05	12a	F1 x M4	1	96	3.68
2018-10-05	12a	F1 x M4	2	106	4.64
2018-10-05	12a	F1 x M4	3	97	3.87
2018-10-05	12a	F1 x M4	4	100	4.05
2018-10-05	12a	F1 x M4	5	95	3.48
2018-10-05	12a	F1 x M4	6	104	3.91
2018-10-05	12a	F1 x M4	7	85	2.4
2018-10-05	12a	F1 x M4	8	100	3.82
2018-10-05	12a	F1 x M4	9	84	2.42
2018-10-05	12a	F1 x M4	10	94	3.27
2018-10-05	12a	F1 x M4	11	95	3.85
2018-10-05	12a	F1 x M4	12	96	3.65
2018-10-05	12a	F1 x M4	13	91	3.06
2018-10-05	12a	F1 x M4	14	97	3.81
2018-10-05	12a	F1 x M4	15	90	2.81
2018-10-05	12b	F1 x M1/M2/M3/M4	1	111	5.28
2018-10-05	12b	F1 x M1/M2/M3/M4	2	96	4.25
2018-10-05	12b	F1 x M1/M2/M3/M4	3	80	2.5
2018-10-05	12b	F1 x M1/M2/M3/M4	4	121	6.28
2018-10-05	12b	F1 x M1/M2/M3/M4	5	93	3.06
2018-10-05	12b	F1 x M1/M2/M3/M4	6	109	5.17
2018-10-05	12b	F1 x M1/M2/M3/M4	7	100	4.36
2018-10-05	12b	F1 x M1/M2/M3/M4	8	105	4.7
2018-10-05	12b	F1 x M1/M2/M3/M4	9	110	5.15
2018-10-05	12b	F1 x M1/M2/M3/M4	10	109	5.23
2018-10-05	12b	F1 x M1/M2/M3/M4	11	104	3.8
2018-10-05	12b	F1 x M1/M2/M3/M4	12	104	4.64
2018-10-05	12b	F1 x M1/M2/M3/M4	13	89	3.13
2018-10-05	12b	F1 x M1/M2/M3/M4	14	120	6.22
2018-10-05	12b	F1 x M1/M2/M3/M4	15	117	5.87
		Average by tank	10A	92.9333	3.56733
			10B	95.8	3.73267
			11A	92.7333	3.464
			11B	102.867	4.33533
			12A	95.3333	3.51467
			12B	104.533	4.64267
		Average all tanks		97.3667	3.87611
		Standard deviation all tanks		8.98244	0.95989

## Sheet: Table S5
Table S5. Lesion prevalence for the 2017 year class of Lake Sturgeon Acipenser fulvescens in Grand Rapids Hatchery.
		2017-08-31				2017-09-07			2017-09-18			2017-09-19				Median prevalence across 4 sampling dates by family
Population	Family	Tank	No. of fish		Prevalence	No. of fish		Prevalence	No. of fish		Prevalence	No. of fish		Prevalence
			Lesion positive	Total evaluated	%	Lesion positive	Total evaluated	%	Lesion positive	Total evaluated	%	Lesion positive	Total evaluated	%		UNR families	No. of sturgeon	Median prevalence (%)
Upper Nelson River (UNR) (2017 Year Class)	F1xM1/M2	7A	12	30	40	6	30	20	12	30	40	55	387	14.2119		F1xM1/M2	477	30
	F1xM3/M4	7B	7	30	23.3333	15	30	50	8	30	26.6667	220	399	55.1378		F1xM3/M4	489	38.3333
	F1xM5/M6	8A	2	30	6.66667	6	30	20	7	30	23.3333	63	400	15.75		F1xM5/M6	490	17.875
	F2xM1/M2	8B	2	30	6.66667	1	30	3.33333	1	30	3.33333	4	399	1.00251		F2xM1/M2	489	3.33333
	F2xM3/M4	9A	6	30	20	8	30	26.6667	7	30	23.3333	51	399	12.782		F2xM3/M4	489	21.6667
	F2xM5/M6	9B	5	30	16.6667	1	30	3.33333	4	30	13.3333	3	396	0.757576		F2xM5/M6	486	8.33333
		Average	5.66667	30	18.8889	6.16667	30	20.5556	6.5	30	21.6667	66	396.667	16.607
		Standard deviation	3.7238	0	12.4127	5.19294	0	17.3098	3.72827	0	12.4276	79.8549	4.92612	20.0022
		Median			18.3333			20			23.3333			13.4969
		Overall	34	180	18.8889	37	180	20.5556	39	180	21.6667	396	2380	16.6387
Burntwood River (BWR) (2017 Year Class)	F1xM1/M2	10A	0	30	0	0	30	0	0	30	0	0	444	0		Median prevalence across 4 sampling dates by family
	F1xM4/M5	10B	0	30	0	0	30	0	0	30	0	0	458	0
	F1xM1/M2	11A	0	30	0	0	30	0	0	30	0	0	450	0		BWR families	No. of sturgeon	Median prevalence (%)
	F1xM4/M5	11B	0	30	0	0	30	0	0	30	0	0	461	0		F1xM1/M2	2735	0
	F1xM1/M2	12A	0	30	0	0	30	0	0	30	0	0	459	0		F1xM4/M5	2794	0
	F1xM4/M5	12B	0	30	0	0	30	0	0	30	0	0	473	0
	F1xM1/M2	3A	4	30	13.3333	0	30	0	0	30	0	0	466	0
	F1xM4/M5	3B	0	30	0	0	30	0	0	30	0	1	473	0.211416
	F1xM1/M2	4A	4	30	13.3333	3	30	10	1	30	3.33333	10	466	2.14592
	F1xM4/M5	4B	0	30	0	1	30	3.33333	1	30	3.33333	0	479	0
		Average	0.8	30	2.66667	0.4	30	1.33333	0.2	30	0.666667	1.1	462.9	0.235734
		Standard deviation	1.68655	0	5.62183	0.966092	0	3.22031	0.421637	0	1.40546	3.14289	10.7956	0.674453
		Median			0			0			0			0
		Overall	8	300	2.66667	4	300	1.33333	2	300	0.666667	11	4629	0.237632

## Sheet: Table S6
Table S6. Lesion prevalence for the 2018 year class of Lake Sturgeon Acipenser fulvescens in Grand Rapids Hatchery.
			2018-10-12			2018-11-30			2019-03-04			2019-03-13			2019-03-18			2019-03-26			2019-04-07			2019-04-22			2019-04-29			2019-05-07			2019-05-12				Median prevalence across 2 sampling dates by family
Population	Family	Tank	No. of fish		Prevalence	No. of fish		Prevalence	No. of fish		Prevalence	No. of fish		Prevalence	No. of fish		Prevalence	No. of fish		Prevalence	No. of fish		Prevalence	No. of fish		Prevalence	No. of fish		Prevalence	No. of fish		Prevalence	No. of fish		Prevalence
			Lesion positive	Total evaluated	%	Lesion positive	Total evaluated	%	Lesion positive	Total evaluated	%	Lesion positive	Total evaluated	%	Lesion positive	Total evaluated	%	Lesion positive	Total evaluated	%	Lesion positive	Total evaluated	%	Lesion positive	Total evaluated	%	Lesion positive	Total evaluated	%	Lesion positive	Total evaluated	%	Lesion positive	Total evaluated	%		UNR families	No. of sturgeon	Median prevalence (%)
Upper Nelson River (UNR) (2018 year class)	F1 x M1	7A	2	30	6.66667	0	15	0	-	-	-	-	-	-	-	-	-	-	-	-	-	-	-	-	-	-	-	-	-	-	-	-	-	-	-		F1 x M1	45	3.33333
	F1 x M3	7B	2	30	6.66667	0	15	0	-	-	-	-	-	-	-	-	-	-	-	-	-	-	-	-	-	-	-	-	-	-	-	-	-	-	-		F1 x M3	45	3.33333
	F1 x M4	8A	0	30	0	0	15	0	-	-	-	-	-	-	-	-	-	-	-	-	-	-	-	-	-	-	-	-	-	-	-	-	-	-	-		F1 x M4	45	0
	F1 x M5	8B	12	30	40	0	15	0	-	-	-	-	-	-	-	-	-	-	-	-	-	-	-	-	-	-	-	-	-	-	-	-	-	-	-		F1 x M5	45	20
	F1 x M1/M3/M4/M5	9A	18	30	60	0	15	0	-	-	-	-	-	-	-	-	-	-	-	-	-	-	-	-	-	-	-	-	-	-	-	-	-	-	-		F1 x M1/M3/M4/M5	90	30
	F1 x M1/M3/M4/M5	9B	21	30	70	0	15	0	-	-	-	-	-	-	-	-	-	-	-	-	-	-	-	-	-	-	-	-	-	-	-	-	-	-	-
		Average	9.16667	30	30.5556	0	15	0	-	-	-	-	-	-	-	-	-	-	-	-	-	-	-	-	-	-	-	-	-	-	-	-	-	-	-
		Standard deviation	9.08662	0	30.2887	0	0	0	-	-	-	-	-	-	-	-	-	-	-	-	-	-	-	-	-	-	-	-	-	-	-	-	-	-	-
		Median			23.3333			0	-	-	-	-	-	-	-	-	-	-	-	-	-	-	-	-	-	-	-	-	-	-	-	-	-	-	-
		Overall	55	180	30.5556	0	90	0	-	-	-	-	-	-	-	-	-	-	-	-	-	-	-	-	-	-	-	-	-	-	-	-	-	-	-
									Data from the isolated population of lower Nelson River Lake Sturgeon
Lower Nelson River (LNR) (2018 year class)	F1 x M1	10A	25	30	83.3333	0	15	0	31	39	79.4872	23	39	58.9744	33	39	84.6154	30	39	76.9231	26	39	66.6667	11	42	26.1905	17	41	41.46	9	40	22.5	3	40	7.5		Median prevalence across 2 sampling dates by family
	F1 x M1/M2/M3/M4	10B	1	30	3.33333	0	15	0	20	38	52.6316	26	38	68.4211	31	39	79.4872	27	38	71.0526	23	38	60.5263	5	38	13.1579	6	38	15.7895	2	38	5.26316	0	38	0
	F1 x M3	11A	7	30	23.3333	0	15	0	4	5	80	5	5	100	4	5	80	4	5	80	4	5	80	1	5	20	1	5	20	2	5	40	0	5	0		LNR families	No. of sturgeon	Median prevalence (%)
	F1 x M2	11B	5	30	16.6667	0	15	0	16	23	69.5652	10	23	43.4783	14	23	60.8696	14	23	60.8696	13	22	59.0909	7	21	33.3333	9	21	42.8571	11	21	52.381	3	21	14.2857		F1 x M1	45	41.6667
	F1 x M4	12A	27	30	90	0	15	0	14	32	43.75	16	32	50	21	32	65.625	28	32	87.5	25	32	78.125	3	32	9.375	7	32	21.875	1	32	3.125	3	32	9.375		F1 x M1/M2/M3/M4	90	1.66667
	F1 x M1/M2/M3/M4	12B	7	30	23.3333	0	15	0	71	82	86.5854	58	82	70.7317	54	82	65.8537	63	84	75	46	82	56.0976	3	81	3.7037	8	81	9.87654	5	81	6.17284	2	81	2.46914		F1 x M3	45	11.6667
		Average	12	30	40	0	15	0	26	36.5	68.6699	23	36.5	65.2676	26.1667	36.6667	72.7418	27.6667	36.8333	75.2242	22.8333	36.3333	66.7511	5	36.5	17.6267	8	36.3333	25.3097	5	36.1667	21.5737	1.83333	36.1667	5.60498		F1 x M2	45	8.33333
		Standard deviation	11.0815	0	36.9384	0	0	0	23.7234	25.5871	17.0022	18.8468	25.5871	19.9681	17.3829	25.6021	9.77966	20.0067	26.3015	8.94313	14.1622	25.6957	10.1571	3.57771	25.5558	11.0234	5.21536	25.516	13.6934	4.14729	25.4827	20.6545	1.47196	25.4827	5.7589		F1 x M4	45	45
		Median			23.3333			0			74.5262			63.6977			72.6704			75.9615			63.5965			16.5789			20.9375			14.3364			4.98457
		Overall	72	180	40	0	90	0	156	219	71.2329	138	219	63.0137	157	220	71.3636	166	221	75.1131	137	218	62.844	30	219	13.6986	48	218	22.0183	30	217	13.8249	11	217	5.06912
-	Fish were visually inspected for lesions over this tiime period but the numbers were not recorded. No lesions were observed.

## Sheet: Table S7
Table S7. Lesion density for a subset of the 2018 year class of lower Nelson River Lake Sturgeon Acipenser fulvescens in Grand Rapids Hatchery.
Population	Family	Tank	Lesion density (number of lesions per fish)
			2019-03-04	2019-03-13	2019-03-18	2019-03-26	2019-04-07	2019-04-22	2019-04-29	2019-05-07	2019-05-12
Lower Nelson River (2018 year class)	F1 x M1	10A	1.68	1.83	1.7	1.3	1.27	1.45	2.12	1.89	2.33
	F1 x M1/M2/M3/M4	10B	1.6	1.77	2.77	1.52	1.7	1.6	1.83	2	0
	F1 x M3	11A	3	2.8	3.75	2	3.75	4	5	4.5	0
	F1 x M2	11B	2.06	2.5	2.79	2.21	2	1.57	4.33	2	1
	F1 x M4	12A	2.21	3	2.43	1.57	1.88	2.67	2	1	1
	F1 x M1/M2/M3/M4	12B	3.01	2.6	3.2	2	1.8	2.67	2.63	2	3
		Average over all fish	2.4	2.4	2.7	1.7	1.8	1.8	2.6	2.1	1.7
		Standard deviation over all fish	1.9	1.3	1.7	1.2	1.2	1.1	2.2	1.8	1.6
		Min per fish	1	1	1	1	1	1	1	1	1
		Max per fish	14	8	12	10	8	5	14	8	5
