# Supplementary material for: A New Sturgeon Herpesvirus from Juvenile Lake Sturgeon Acipenser fulvescens Displaying Epithelial Skin Lesions
Source: Pathogens. 2023 Aug 31;12(9):1115. doi: 10.3390/pathogens12091115 (PMC10537993; doi:10.3390/pathogens12091115)
Supplement: Supplementary file 1 [file pathogens-12-01115-s001.zip › Revised supplements - proofs/AciHV3 discovery - Supplement S2 (Tables S8-13).xlsx]

## Sheet: Title page
				Supplement S2 (Tables S8-13)
				Any use of trade, firm, or product names is for descriptive purposes only and does not imply endorsement by the U.S. Government.

## Sheet: Table S8. capmatpro
Table S8. List of virus isolates and Genbank accession numbers for capsid maturation protein sequences included in the concatenated sequence used to reconstruct the Bayesian phylogeny for AciHV-3.
# of taxa	Virus	Protein Genbank accession #	Protein sequence	DNA Genbank accession #	DNA sequence (5' to 3')
1	RaHV-1	YP_656718.1	>YP_656718.1 ORF63 [Ranid herpesvirus 1] MQCVTSGNPVNGSEPSPAPAPLSSPAQNEMPLYRVCKKQCAQSSATLAHSVQLTAAAHALCSSEHTQRPE TQPPRRPHPRGPVTRKTAFLHGTDVYVSRPDGTLRYSLEPGCACEPVETVPSCVLTASLDEHFVPVLCDL CFGHTKEEYEAVRSGLSLDQSTGYGVGMAGVFAENSKPGANYPPPVGDGDINPSAMGRYQLLRADAPYIV HPKPARLLWEHKGKALGEVLSYWHVHRKDACGVNALVQVGNDERGTDFWNIGRSHVSGFSWCTVDRGKRD VVVELSAVLVPARKGCYATFVPGPRLNEVLNIMHYGPNRDRNPTTYVNAMLTASAGEDDNPLVRLIMEQQ RSP…	NC_008211.1:117123-119099	>NC_008211.1:117123-119099 Ranid herpesvirus 1 strain McKinnell, complete genome ATGCAGTGTGTGACCAGTGGAAACCCCGTAAACGGGTCCGAACCGAGCCCAGCTCCAGCCCCCTTGAGCT CCCCTGCACAGAACGAGATGCCATTGTACAGGGTGTGCAAAAAGCAGTGCGCGCAGAGCAGTGCGACATT GGCGCACAGTGTGCAGTTGACCGCAGCGGCGCACGCCCTGTGTTCGTCAGAGCACACGCAGCGCCCAGAG ACACAGCCGCCCCGGCGTCCCCACCCCCGGGGGCCTGTTACACGAAAGACCGCATTTCTACATGGTACTG ATGTGTACGTTAGTCGGCCGGACGGTACGCTGCG…
2	RaHV-2	YP_656596.1	>YP_656596.1 ORF88 [Ranid herpesvirus 2] MAAETYYKSPMVYIKKPNGVHCYNMQNMQHKLLPALPPELKNLTPRNPEHFVPALCAQCYGSVEEDYEEV RKGISADSSYLLGMAGTCDTTAHDYDPSLYPSTSAGDMDKESFPKYHLDYDNAKYMCHVAPGKVLWRHAG EEIGNVVCYWHVHTPTSCGVNALVKLDAEKQNARVALAQIMTAGFSWTTTVTGEKDIIVELSAVHLPARP GCFATHCKGAEETLGLMEKLNFRANVLLQGEAPLNGILEILKAKNIEMPAELTKTKESFDDPKEYVALLE EYAKVLFDKSRMLEVMYKKKGECVAETHIKLGAEKFQTINGEKASNSIVKNKVLTAQAEPSAPAAEVIEM AAP…	NC_008210.1:115311-117158	>NC_008210.1:115311-117158 Ranid herpesvirus 2 strain ATCC VR-568, complete genome ATGGCCGCAGAAACCTATTACAAAAGCCCCATGGTGTACATCAAAAAGCCCAACGGCGTGCACTGTTACA ACATGCAAAACATGCAGCACAAACTTCTCCCCGCACTGCCCCCCGAATTAAAAAACCTCACCCCCAGAAA TCCAGAGCACTTCGTGCCCGCCCTGTGCGCACAATGTTACGGCAGCGTGGAGGAAGACTACGAGGAGGTG AGAAAAGGTATCTCCGCCGACTCTTCCTACCTGCTGGGTATGGCCGGCACCTGCGACACCACCGCACACG ACTACGACCCCAGCCTTTACCCCTCCACCAGC…
3	RaHV-3	YP_009362405.1	>YP_009362405.1 hypothetical protein [Ranid herpesvirus 3] MNSGIYPHIHYCGKIRRFTLFSNLLPLHHMMAGKENATTSKPRRLTLNGNLHVYINRGEILDYKLGDSPT CVVVKEIPPEASEDGFVPVLCSRCFGHTIDDYNNALNALNITADTMCYTGTAAIYEHNGSTYDASSYPSS TIVGDMNAAEIGKYNLELKDVSYMAHPKPALLLWEHGGEPVGTAELYWHVHNSNQCGINALCLIGQTGRA SHFFRFASDLNRCFSFTMMHKLNWSDVVVELSTVVTPARAGCFSVPFVGKDKEHYLKLMGYWPDQQAEAL VMLASSADMVDHTEPYNPILKKLINRSSGDQPDESLPKLIPFETVDEMKQFLEDYQ…	NC_034618.1:c109142-107208	>NC_034618.1:c109142-107208 Ranid herpesvirus 3 isolate FO1_2015, complete genome ATGAACTCGGGTATTTACCCGCACATTCATTATTGTGGAAAGATACGGCGCTTCACGTTGTTTTCAAATC TGTTGCCATTGCATCACATGATGGCCGGAAAAGAAAATGCGACGACTTCGAAGCCTCGGAGACTGACCCT GAACGGAAATCTTCACGTTTACATTAACCGGGGGGAAATATTGGATTACAAACTAGGGGATTCACCAACT TGTGTGGTCGTTAAGGAGATTCCACCAGAAGCGTCAGAAGACGGGTTTGTTCCCGTGCTGTGCTCGCGTT GTTTCGGACATACGATTGACGATTACAACAACG…
4	BfHV-1	YP_009552933.1	>YP_009552933.1 ORF63-like protein [Bufonid herpesvirus 1] MKMTPTVVDLNSPVSRTAYIDGLDIYVVRPDNITKYTLSETVSTAVVSEVPQKVLDSAGPDDFVPVLCSK CFGHTAEDYASAFTTDLYDNYVVGLAGIFQTKKDFEKHPYPEGEIPGDLSTVCRTKYFLAIENAPYLTHP RPAVSLLSHREHPIGDVLCYWHVHASSTKVGVNAVIGIRKNSRTEGLLAFGKAQCMRGLSLCTVAAGFGD IIVELSVVSQPARRGCFATVVHKENLQEALKNMHFEPNSAHADQFVDAMTTADANLNPLLRRLIESKPPI DELHAPLHVTGKDDDEAAIRDIVAHTVKHLRMKKLVREHKGLTAIEHHERSGREEF…	NC_040681.1:c84054-82207	>NC_040681.1:c84054-82207 Bufonid herpesvirus 1 strain FO1_2015, complete genome ATGAAGATGACACCGACAGTTGTGGATTTAAATTCCCCCGTTTCTAGAACAGCTTATATTGATGGGTTGG ATATTTATGTTGTACGCCCTGATAACATAACCAAGTACACCCTTTCCGAAACTGTTTCCACAGCAGTTGT TTCAGAAGTCCCTCAAAAAGTACTTGACAGCGCAGGACCTGATGATTTTGTACCTGTTTTGTGTAGCAAG TGTTTTGGGCACACAGCTGAAGATTACGCTAGTGCTTTTACCACAGACCTTTATGACAACTATGTTGTGG GTCTAGCTGGCATTTTCCAAACAAAAAAAGATTT…
5	AngHV-1	YP_003358196.1	>YP_003358196.1 capsid maturation protease [Anguillid herpesvirus 1] MASSGTDASGSTGAPRRLIRDPNKFSFVGKRPDGSYVATKSWTQKVTNCSTEVDQFMGRTGSQLKELSDD EQVPVFCDKCPHGYTKRWSELDTVFPGGVFRQVPKVKGYWIVGTAGVFSDRMLCDENLVAARKPHETKRE VVARYHLPRNNLELFCHPRASRNELNFLYQHKKSVPLGRVLAYWHIHGPADRENETVAVNVLTSIENPPD RLQPFIELSTGLSWSTLTVTQHCVAVELSLVSLPGRTSSLILQKYRRTADTPSSSAYPVCEEPDLSMFGF GNTSMHDLLYASLSAAFTEDKTAHEVDGIPNSQQPDSTESTAWYEI…	NC_013668.3:c94390-92183	>NC_013668.3:c94390-92183 Anguillid herpesvirus 1, complete genome ATGGCAAGCTCAGGAACAGACGCAAGTGGCTCAACAGGGGCTCCGCGACGCCTTATTCGAGACCCAAACA AGTTTTCATTCGTGGGGAAGAGGCCGGACGGTTCCTATGTAGCAACCAAGAGCTGGACTCAGAAGGTAAC TAATTGTAGCACCGAAGTGGATCAGTTCATGGGCAGAACGGGCTCTCAGCTCAAAGAACTGTCCGACGAC GAACAGGTGCCGGTGTTTTGCGACAAATGCCCTCACGGTTACACCAAAAGATGGTCCGAGCTCGACACCG TGTTCCCCGGTGGAGTGTTCAGACAGGTACCCAAAGTCAAGGGTTATT…
6	CyHV-1	YP_007003741.1	>YP_007003741.1 putative capsid maturation protease [Cyprinid herpesvirus 1] MAPHLRSKPHTGRRLTDSGRRGLDFWGERTDGSVLAIKRGAIVEDFGASDELPRDITHDELIPVYCDMCL PYTRPWSEAPRTHELPEHGYSVVGTAGVFSRSVVETPGMERTSHHYHLPLRDLTLFTHLQTDNRVLLVHC DLPIGKIICYWHVHNADNSHCAVNALLVLTEIAFNAIYPSCRGLSWTTTSVVARELSLVGIPGRAASLIH QLSRLSEETPGQDLPVTRQPDIESLGYGKERSRHQRSIMASLGDQPREGEEVEEVEKKTSNKSEWQEMAE LLMGQLDLLYKAAVSKTPEDEGHASKRYLSEGRDMFKK…	NC_019491.1:126892-129004	>NC_019491.1:126892-129004 Cyprinid herpesvirus 1 strain NG-J1, complete genome ATGGCCCCGCATCTAAGAAGCAAACCCCACACAGGCAGACGCCTTACAGACTCCGGCAGGAGAGGGCTTG ATTTCTGGGGAGAGCGCACCGACGGCTCCGTGTTGGCCATCAAGCGGGGTGCGATCGTAGAGGACTTTGG GGCTTCAGATGAGTTGCCCCGAGATATCACCCATGATGAGCTCATACCCGTATACTGTGATATGTGCTTG CCCTACACCCGACCCTGGTCTGAGGCCCCCAGGACCCACGAGCTCCCTGAGCACGGGTACTCTGTTGTGG GCACAGCTGGAGTGTTTTCCAGGTCCGTGGTGGAG…
7	CyHV-2	YP_007003897.1	>YP_007003897.1 putative capsid maturation protease [Cyprinid herpesvirus 2] MGPHLRSRPHTGRLLTESQAGSMLRFWGRRPDGSVLILRNGALIETLDDDPSSYFRTLPKTLHQDDLVPI YCDRCLPYTRPWSDAPNCFEDVLPDHGYTVIGTAGVFSRTVSETRGMEQTSKYYHLPLKDLELFTHTQAS NKVLLVHSDIPIGKIICYWHVHDPENNHCAVNAFLILTDQSLQSIFTRCKGLSWTTTSVIASEISLVGVP GRAASLIHKTHRLSEATRGDCEISRQPLPHLKTLGYGGQLSKRAAATVMASLSESELKKLSENPEDQRKE WRQMVEMLMGQLDLLYEATIAKGDENDVPASKRYLTEG…	NC_019495.1:131613-133827	>NC_019495.1:131613-133827 Cyprinid herpesvirus 2 strain ST-J1, complete genome ATGGGCCCGCATCTTCGAAGTCGACCTCACACAGGTCGACTCCTTACTGAGTCCCAAGCTGGATCGATGC TGCGTTTCTGGGGCAGACGTCCGGACGGCTCCGTCCTGATCCTCAGAAACGGAGCCCTGATAGAGACGCT CGACGACGATCCCTCATCGTACTTTCGAACCCTGCCCAAAACCCTCCACCAAGACGACCTGGTACCCATC TACTGCGACCGGTGTTTGCCCTACACGCGTCCGTGGTCTGATGCGCCCAACTGTTTCGAGGACGTCCTAC CCGATCACGGCTACACGGTCATCGGTACCGCCGGA…
8	CyHV-3	YP_001096113.1	>YP_001096113.1 unnamed protein product [Cyprinid herpesvirus 3] MAPHLRSRSLTARHLTESRTEGLSFHGQRPDGTILAVDRGRLLCTHADIDELERTLLGSSAPVSHKDLVP IYCDRCLPYTLPWSQAPVSHDRDGLLPAHGYTVVGTAGVFSRDLVETKGMEKTSQHYHLPLRDLELFTHT QKSNRVLLVHCDIPIGSVICYWHVHDRENAHCAVNALIVITDQAFHTIFSRCKGLSWTTTSVVASELSLV GIPGRASSLIHSISRLSDLTQGTLPVSRKPDLRSLGYGRNSPRHADVVMAALSKGTENPEETASDQRREW KQMVEMLMGQLDLLYEATIAKGPDDDGQASKRYLSEGRDLFKKLHELKAH…	NC_009127.1:142353-144667	>NC_009127.1:142353-144667 Cyprinid herpesvirus 3, complete genome ATGGCCCCTCATCTTCGAAGTCGTTCACTCACCGCGCGGCACCTTACTGAGTCCCGCACGGAGGGGCTCA GCTTCCACGGCCAGCGCCCCGACGGAACCATACTGGCCGTGGACAGGGGCAGGCTGCTCTGCACGCACGC CGACATCGACGAGCTCGAGCGCACCCTCCTCGGCTCCTCTGCCCCCGTGAGCCACAAAGACCTGGTCCCC ATCTACTGCGACCGCTGCCTGCCCTACACTCTGCCCTGGTCCCAGGCTCCCGTCTCCCATGACCGCGACG GCCTCCTGCCCGCTCACGGGTACACCGTCGTGGGCACCGCCGGCGTCT…
9	AciHV-1 200413-11TC	WAS29287.1	>WAS29287.1 capsid maturation protease [Lake sturgeon herpesvirus] MSVFHTTDHRVAVSKPTGGYVLYDIAKQETEYQDHFDQAQTQAADTVPVYCPQCFKTPRTQYEKTVADLT PNGAYLVGTVGLFNDDKTDYEVKDYPSQRNHEGDLAVNTLGRYHLSIDSLNNTHHLSPGTALYNHNADGC LGNVLCYWHVHHPVKNLVGFNALVRVDNQPGQYGRVFWDTASEAITGFSWGSLETTEGRLVTELSAVHVP GRKGCFARAVTGVDDTRQALEGLCFGAEPCQTLRAGLFETPLSSNTEQDPVEKFLAHYKLSMDQYLSINK LVYKHKGDTHIEQYLHKGIDDYKQLYGQTTTDHTVTNRLITANMNTQQ…	OP729415.1	>OP729415.1 Lake sturgeon herpesvirus isolate 200413-11TC capsid maturation protease gene, complete cds ATGTCAGTGTTTCATACAACCGACCACCGAGTGGCCGTTTCTAAACCAACTGGGGGATATGTCCTCTATG ACATAGCCAAACAAGAGACCGAATACCAAGACCACTTTGACCAGGCGCAGACGCAGGCGGCTGACACTGT GCCCGTTTATTGTCCTCAGTGTTTTAAAACCCCTCGAACCCAATATGAAAAAACGGTCGCTGACCTCACG CCCAATGGGGCTTATTTGGTAGGCACGGTTGGGCTGTTTAATGACGACAAAACAGATTATGAAGTAAAAG ATTATCCTTCT…
10	AciHV-1 UCD	UKB92888.1	>UKB92888.1 putative capsid maturation protease [Acipenserid herpesvirus 1] MSVFHTTDHRVAVAKPGGGYTLYDMINKRTEQRDEVELQGAEAAETVPVYCPQCFQTPADCYQKVVGDIA INGTYLVGTVGLFTDDKSDYKPEAYPQRNHEGDLAVDTLGLYHLSKNSLTNTHHLAPGKALYNHNTDGCV GDVICYWHVHHPAKDLVGFNALVRVDTEPDRYGKVFWDTASEAITGFSWGSLETSEGRLVAELSAVHIPG RKGCFARAVAGAQGVKQALDGLCFGAEPSQTLRAGLFDTTSPTSNVGVNSTVHKFLAHYKKSMDQYLSVN KLVYKHKGNTHIEQYLHKGIDDYKQLYGQTTTDHTVTNR…	OK275733.1	>OK275733.1 Acipenserid herpesvirus 1 strain UC Davis putative capsid maturation protease gene, complete cds ATGTCAGTCTTTCATACAACCGACCACCGGGTAGCCGTCGCTAAACCGGGTGGGGGATACACTCTTTATG ACATGATTAACAAACGGACCGAGCAGCGAGATGAGGTCGAGCTTCAAGGGGCCGAGGCCGCTGAGACCGT ACCCGTTTATTGTCCTCAGTGTTTTCAAACCCCCGCAGATTGTTATCAAAAAGTGGTCGGAGACATAGCT ATTAACGGAACCTATTTGGTGGGCACGGTCGGGTTATTTACCGACGATAAATCAGATTATAAACCCGAGG CTTATC…
11	AciHV-1 WR	UMM52741.1	>UMM52741.1 capsid maturation protease [Lake sturgeon herpesvirus] MSVFHTTDHRVAVSKPGGGYTLYDLAKKQTEHRDSVERGEGGEAETVPVYCSQCFETPLTPYQKVLSELT PDGAYLVGTVGIFNDDQTDYTQQAYPQRHHEGDLAVNTLGRYHLSLSSLSNTHHLAPGEALYNHNTDGRL GEVLCYWHVHHPVKHLVGFNALVKVDNRPGQYGQVFWDTASEAVTGFSWGSLETAEGRLVAELSAVHIPG RKGCFARAVTGADDTKKALDGLCFGFEPCQTLRAGLFDAPSESLTGAQETDPVQKFLAHYKLSMDQYLSV NKLVYKHKGDTHIEQYLHKGIDDYKQLYGQTTTDQTVTNRLITANIMN…	OK485036.1:91242-92909	>OK485036.1:91242-92909 Lake sturgeon herpesvirus strain Wolf River, complete genome ATGTCAGTGTTTCATACAACCGACCACCGTGTGGCCGTGTCTAAGCCGGGCGGGGGATATACTCTCTATG ACCTGGCCAAAAAACAGACCGAGCATCGAGACAGTGTGGAGAGGGGGGAGGGTGGGGAAGCTGAAACCGT GCCCGTCTATTGTTCCCAGTGTTTTGAGACTCCTTTAACTCCCTATCAAAAGGTGCTGTCTGAGCTGACT CCCGACGGGGCCTACTTAGTGGGCACGGTCGGGATCTTTAACGACGATCAGACAGATTATACTCAACAAG CTTATCCTCAGCGCCACCACGAGGGAGATT…
12	AciHV-2 NB 2015	OR242758	>OR242758 (nucleotide accession number) MEALAKKGASKIDQDGFIWVKRPDQSAGVYNPALTTYKHISPAEFENVVDKQLSVPQFCDKCFGKSSYALPALHQHYKSFVVGTCCIFSDQEQITDTQIPGDLTKATIDKYQQPLKVCSTMTQRSPGDFKYAHEMSIGKVLGYWHVHKHDQIYLNVVAGLDETSELTKRCITTFKNSFKNSIIPCGLSLGTGDIGFNEIILECSLVVVPARKGCFAKLITAENLSATMESFCFKPHAQMCNLLLASFGTVDSPHDKSDDIETFYKTHIESLNNYIKLLKLVYAHKGETVIEQYLKDGETIHQQLVGEPPKILSANMQVNNNDQPSGAMTQGPPGGSQQQSIQQQGTWFSPPPVLQAPQY…	OR242758	>OR242758 ATGGAGGCGCTAGCAAAAAAAGGCGCTTCGAAAATTGATCAAGATGGATTTATCTGGGTTAAGAGACCAGATCAAAGCGCCGGGGTATATAACCCGGCTCTAACAACTTACAAACACATCTCACCGGCTGAATTTGAAAATGTTGTTGACAAACAACTCTCTGTTCCTCAATTTTGTGACAAGTGTTTTGGTAAATCTAGCTATGCTCTCCCGGCTTTACACCAGCATTATAAATCATTTGTGGTGGGAACGTGTTGTATTTTTTCTGACCAAGAGCAAATAACTGACACTCAAATACCGGGAGATTTAACAAAAGCCACAATTGACAAATATCAACAACCTTTAAAAGTATGTAGCACAATGACACAGCGGTCTCCTGGTGATTTTAA…
13	AciHV-2 SRWSHV	YP_009664569.1 orf28	>YP_009664569.1 ORF28 [Acipenserid herpesvirus 2] MEALAKKGASKIDQDGAIWVMRPDQSTGVYNPSLTAYTHSSPAEFEKVVDKQITVPQFCDKCFGKSSYVL PSLYQQYKSFVVGTCCIFSDQKQITDTQIPGDLTKATIDKYQQPLNVCSTMTQRSPGDFKYAHEMSIGTV LGYWHVHKQDQIYLNVIAGLNESELTKRCISTFKNSFENSVIPCGLSLGTGDIGFNEVILECSLVVVPAR KGCFAKLTTSKNLSATLESFCFKPHTQMCNLLLASFGTVDDIQDQSNDDIEAFYKTHIESLNNYIKLLKL VYAHKGETVVEQYLKDGETIHQQLIGEPPKILSANMQVNNEQPSGSGAPGNSQQQSSMQQQGTWF…	NC_043042.1:c6193-4322	>NC_043042.1:c6193-4322 Acipenserid herpesvirus 2 strain SRWSHV, partial genome ATGGAGGCGCTAGCAAAAAAAGGCGCTTCGAAAATTGATCAAGACGGAGCAATCTGGGTCATGAGACCAG ATCAAAGTACTGGAGTTTATAACCCCTCATTAACAGCTTATACACATAGCTCACCCGCTGAGTTTGAAAA AGTTGTTGACAAACAAATAACCGTGCCTCAATTTTGTGACAAGTGTTTTGGTAAATCCAGCTACGTGCTC CCGTCTTTATATCAACAATATAAATCTTTTGTAGTGGGAACGTGTTGTATTTTTTCTGATCAAAAACAGA TAACAGACACTCAAATACCGGGTGATTTAACAAAG…
14	AciHV-3 UNR	OR242753	>OR242753 (nucleotide accession number) MLSSDKGKKALLSRLREDTDVRPLAEEADGLCLFSDSTAVLCKGGVIRVFDLETGNATDSPFEGQTLSTLVKGLSHPCVNDSESCVPILCSSCFHHTEEDFETMREAVRRRGPASKWFVGTAGTFDSGQQDYEFQISGLSEDVPVNSLVRYYLPLDSLRYIQHRKPDRLLFDHNESGDVGAVACYWHVHHPDAKVACVNAIAYVNEESPYAREFWETAADQITGFSWGSLRSGDNELVTELSVVLLAGRKGCFATKAEGVEEVLEKASRLCFQAEPATKVCANFFAGGVVDERTAGTPSRFVEHYKDSLRNMNELLRVLYRNKGRTNIEEYIARGIKQFESLHGQKATGEVVPDWAKSS…	OR242753	>OR242753 ATGTTGAGTTCGGACAAGGGGAAAAAGGCTCTGTTGTCTCGGCTCCGGGAAGATACCGACGTGAGACCGTTGGCCGAAGAAGCCGATGGCCTGTGCTTATTTTCGGACAGCACGGCGGTTCTTTGCAAGGGTGGGGTCATCCGCGTGTTCGATCTGGAAACGGGAAACGCCACCGATTCGCCTTTCGAAGGGCAAACCCTTTCAACGCTGGTCAAGGGGCTGTCGCACCCGTGTGTCAACGACTCCGAAAGCTGCGTGCCCATCCTCTGCTCGTCGTGTTTTCACCACACGGAAGAAGATTTCGAGACGATGCGGGAAGCCGTCAGGCGGCGTGGCCCGGCCTCGAAATGGTTCGTGGGCACGGCCGGCACTTTTGACTCGGGACAACA…
15	AciHV-3 fAciRut3	OV754656.1:9577375-9579156 Acipenser ruthenus genome assembly, chromosome: 48	>OV754656.1:9577375-9579156 Acipenser ruthenus genome assembly, chromosome: 48 MENQLHTLYPEHCVQQDGSYGERYGLDFPRLYRETGLVPLYFASVRCSDCLDATDKSCLAVYAYDLYFGKRKTILVYPIIYPVIVPSDTLDSFDSPSLSWVKSNVLTWPPKTGSFFNGETKLWIDGSVLAFHSKRNYGRFCSQAPHALTYNRWMFFEGNAQALINGLFCSNVYLVNGNEPTNTLRPSDFTFDARLDENVIAGCLDSIIIPAIKREAAFDIETVVFENNLDPDLVCNRYEAQRNASLSAVLTQKEKCCLDPQLLPKIGVENNIALSMKEITSISLVVRNYGGARKTMSVFYNSKRCQGPLAIGEDEDIAVD…	OV754656.1:9577375-9579156 chr48	>OV754656.1:9577375-9579156 Acipenser ruthenus genome assembly, chromosome: 48 ATGTTGAGTTCGGACAAGGGGAAAAAGGCTCTGTTGTCTCGGCTCCGGGAAGATACCGACGTGAGACCGT TGGCCGAAGAAGCCGATGGCCTGTGCTTATTTTCGGACAGCACGGCGGTTCTTTGCAAGGGTGGGGTCAT CCGCGTGTTCGATCTGGAAACGGGAAACGCCACCGATTCGCCTTTCGAAGGGCAAACCCTTTCAACGCTG GTCAAGGGGCTGTCGCACCCGTGTGTCAACGACTCCGAAAGCTGCGTGCCCATCCTCTGCTCATCGTGTT TTCGCCACACGGAAGAAGATTTCGAGACGATGCGGG…
16	AciHV-3 WHYD	RXM96535.1	>RXM96535.1 hypothetical protein EOD39_15521 [Acipenser ruthenus] MLSSDKGKKALLSRLREDTDVRPLAEEADGLCLFSDSTAVLCKGGVIRVFDLETGNATDSPFEGQTLSTL VKGLSHPCVNDSESCVPILCSSCFRHTEEDFETMREAVRRRGPASKWFVGTAGTFDSGQQDYEFQISGLS EDVPANSLVRYYLPLDSLRYIQHKKPDRLLFDHNESGDVGAVACYWHVHHPDAKVACMNAIAYVNEESPY AREFWETAADQITGFSWGSLRSGDNELVTELSVVLLAGRKGCFATKAEGGEEVLEKASRLCFQAEPATKV CANFFAGGVVDERTAGTPSRFVEHYKDSLRNMNELLRVLYRNKGRTNIE…	SCEB01001571.1:c1985-204	>SCEB01001571.1:c1985-204 Acipenser ruthenus isolate WHYD16114868_AA scaffold2740, whole genome shotgun sequence ATGTTGAGTTCGGACAAGGGGAAAAAGGCTCTGTTGTCTCGGCTCCGGGAAGATACCGACGTGAGACCGT TGGCCGAAGAAGCCGATGGCCTGTGCTTATTTTCGGACAGCACGGCGGTTCTTTGCAAGGGTGGGGTCAT CCGCGTGTTCGATCTGGAAACGGGAAACGCCACCGATTCGCCTTTCGAAGGGCAAACCCTTTCAACGCTG GTCAAGGGGCTGTCGCACCCGTGTGTCAACGACTCCGAAAGCTGCGTGCCCATCCTCTGCTCATCGTGTT TT…
17	AciHV-3 Gen M01	VTUV01000924.1:159813-161594	>VTUV01000924 ste926 159813-161594 MLSSDKGKKALLSRLREDTDVRPLAEEADGLCLFSDSTAVLCKGGVIRVFDLETGNATDSPFEGQTLSTLVKGLSHPCVNDSESCVPILCSSCFRHTEEDFETMREAVRRRGPASKWFVGTAGTFDSGQQDYEFQISGLSEDVPANSLVRYYLPLDSLRYIQHKKPDRLLFDHNESGDVGAVACYWHVHHPDAKVACMNAIAYVNEESPYAREFWETAADQITGFSWGSLRSGDNELVTELSVVLLAGRKGCFATKAEGGEEVLEKASRLCFQAEPATKVCANFFAGGVVDERTAGTPSRFVEHYKDSLRNMNELLRVLYRNKGRTNIEEYIARGIKQFESLHGQKATGEVVPDWAKSSIKESA…	VTUV01000924.1:159813-161594	>VTUV01000924.1:159813-161594 Acipenser ruthenus isolate Gen_M01 ste_926, whole genome shotgun sequence ATGTTGAGTTCGGACAAGGGGAAAAAGGCTCTGTTGTCTCGGCTCCGGGAAGATACCGACGTGAGACCGT TGGCCGAAGAAGCCGATGGCCTGTGCTTATTTTCGGACAGCACGGCGGTTCTTTGCAAGGGTGGGGTCAT CCGCGTGTTCGATCTGGAAACGGGAAACGCCACCGATTCGCCTTTCGAAGGGCAAACCCTTTCAACGCTG GTCAAGGGGCTGTCGCACCCGTGTGTCAACGACTCCGAAAGCTGCGTGCCCATCCTCTGCTCATCGTGTT TTCGCCACACG…
18	IcHV-1	NP_041119.1	>NP_041119.1 ORF28 [Ictalurid herpesvirus 1] MSLPGGRGTVKIETRERIWVRRVNGETGVYDTRAGSFETVSCQEFEAAADTVPSVPVFCDRCFGTSLYEV PLTGFGTFVVGTCCIFSPGDPVDDPSIPAHMRKYQQPIEAHQTMVQVAPGTLKYSHQIPMGKVLGYWHVH MEDRVYLNMIGGIDESEDTGKRCVETFTEADIPCALSLGTLDVGLNEVILECSVVVIPARRGCHAKLFTR DTVSDGLEKFCFQSHATLPPTLLASFGSTSESPERKTFYEAHVDALNNYIKLLRTIYSHKGETEIEQYLI EGSKLYSELIGEPSRVLDATMKAAQIAEPQTHTGGADRQRPQRPDGIPYSVPDRFPMTGYPFAPQFCGDP…	NC_001493.2:c37874-36075	>NC_001493.2:c37874-36075 Ictalurid herpesvirus 1 strain Auburn 1, complete genome ATGTCACTACCAGGCGGAAGAGGTACCGTGAAGATCGAGACTCGGGAGAGGATCTGGGTGCGGAGAGTAA ACGGGGAAACGGGAGTGTACGATACACGGGCAGGGAGCTTCGAGACAGTATCATGTCAAGAATTTGAGGC GGCCGCCGACACGGTGCCATCCGTCCCGGTCTTCTGTGACCGCTGTTTCGGGACTTCGCTATACGAGGTT CCACTCACGGGGTTCGGAACCTTTGTCGTTGGGACATGTTGCATCTTCTCCCCGGGCGACCCGGTCGACG ACCCCTCCATCCCCGCGCACATGCGCAAGTAC…
19	IcHV-2	YP_009447854.1	>YP_009447854.1 ORF28 [Ictalurid herpesvirus 2] MSQPPSSASGATKIATPWSVLIRRPDGEAGRYNLQRGDYEKVSHAEFNEAPDKHPHVPVFCDRCFGSADY QVDTGKFRTFVVGTCCIFSPQHADQGSIPTEMRKYQQPIGAHQTMVQMAPGVFKYSHSIQIGTVLGYWHV HKDERIYLNMIGGVDESLPPARRCVDTFTDSELPCALSLGTLNTGMNEVILECSLVLIPARKGCHAKIYT GETVHTGLERFCFQPHSSLSQRLLASFGASTGEGSDCVVEDEEFYKAHIDALNNYIKLLRVIYTHKGETD IEKYLIEGSKLYSELVGESSKVLSANMQAYPQQQVSTERAGSSHAPQGGSSRGSSVECQGQSAMGGY…	NC_036579.1:c39953-37920	>NC_036579.1:c39953-37920 Ictalurid herpesvirus 2 strain 760/94, complete genome ATGTCGCAACCTCCATCAAGCGCAAGCGGTGCCACGAAGATAGCGACCCCGTGGTCAGTGTTGATCCGGC GACCGGATGGAGAAGCGGGTCGCTACAACCTACAACGGGGGGACTACGAGAAAGTCTCACACGCAGAGTT CAATGAAGCCCCAGATAAACACCCGCACGTGCCCGTGTTCTGTGACCGGTGCTTTGGCTCCGCGGACTAC CAGGTGGACACGGGGAAGTTTCGCACGTTCGTGGTCGGCACCTGTTGTATCTTTTCCCCCCAACACGCGG ACCAAGGGTCCATCCCCACCGAGATGCGCAAGTA…
20	SiHV-1	AVP72204.1	>AVP72204.1 putative capsid maturation protease [Silurid herpesvirus 1] MSRPPSSANGATKIATPWSVLIRRPDGEAGRYNLQRGDYEKVSHAEFNEAPDKHPHVPVFCDRCFGSTAY QVDTGKFRTFVVGTCCIFSPEHMDSGAVPVEMRKYQQPIGAHQTMVQMAPGVFKYSHNIQIGTVLGYWHV HKDERVYLNMIGGVDESSTPGRRCVDTFTDSELPCALSLGTLNTGMNEVILECSLVLIPARKGCHAKIYT GETVHAGLERFCFQPHSSLSQRLLASFGMSTGEGSDCVEDEEFYKAHIDALNNYIKLLRVIYTHKGETDI EKYLIEGSKLYSELVGESSKVLSANMQAYPQQQVSTERAGTSH…	MH048901.1:c43738-41717	>MH048901.1:c43738-41717 Silurid herpesvirus 1 strain KRB14001, complete genome ATGTCGCGACCTCCATCAAGCGCAAACGGTGCCACGAAGATAGCGACCCCGTGGTCAGTGTTGATTCGGC GCCCGGATGGCGAGGCGGGTCGCTACAACCTACAGCGGGGGGACTACGAGAAAGTCTCGCACGCAGAATT CAATGAGGCCCCAGATAAGCACCCCCACGTGCCCGTGTTCTGTGATAGGTGCTTCGGGTCCACGGCCTAT CAGGTGGACACGGGGAAGTTTCGCACCTTCGTTGTGGGCACATGTTGTATATTCTCCCCTGAGCACATGG ACTCCGGGGCCGTCCCCGTCGAGATGCGCAAGTAT…
21	HSV-1	YP_009137100.1	>YP_009137100.1 capsid maturation protease [Human alphaherpesvirus 1] MAADAPGDRMEEPLPDRAVPIYVAGFLALYDSGDSGELALDPDTVRAALPPDNPLPINVDHRAGCEVGRV LAVVDDPRGPFFVGLIACVQLERVLETAASAAIFERRGPPLSREERLLYLITNYLPSVSLATKRLGGEAH PDRTLFAHVALCAIGRRLGTIVTYDTGLDAAIAPFRHLSPASREGARRLAAEAELALSGRTWAPGVEALT HTLLSTAVNNMMLRDRWSLVAERRRQAGIAGHTYLQASEKFKMWGAEPVSAPARGYKNGAPESTDIPPGS IAAAPQGDRCPIVRQRGVALSPVLPPMNPVPTSGTPAPAPPGDGS…	NC_001806.2:50810-52772	>NC_001806.2:50810-52772 Human herpesvirus 1 strain 17, complete genome ATGGCAGCCGATGCCCCGGGAGACCGGATGGAGGAGCCCCTGCCCGACAGGGCCGTGCCCATTTACGTGG CTGGGTTTTTGGCCCTGTATGACAGCGGGGACTCGGGCGAGTTGGCATTGGATCCGGATACGGTGCGGGC GGCCCTGCCTCCGGATAACCCACTCCCGATTAACGTGGACCACCGCGCTGGCTGCGAGGTGGGGCGGGTG CTGGCCGTGGTCGACGACCCCCGCGGGCCGTTTTTTGTGGGGCTGATCGCCTGCGTGCAGCTGGAGCGCG TCCTCGAGACGGCCGCCAGCGCTGCGATTTTCGAGCGCCGCGG…
22	SaHV-2	NP_040219.1	>NP_040219.1 unnamed protein product [Saimiriine gammaherpesvirus 2] MSIVYVAGFVDVVAYPKVDPVLYLNLDDVSKCLPLTKPIPLNIEHLPESTIGHTIGLYAVTHGVFCVGVI HSEKFLHLTENLFSNSCVAQATSKFLPYQPLLEMLHTWLPALSLSSLCPTAQNAANTNMFQHVSLCALGR RRGTVAVYSMNLEDAISQFCSISQAEVENIYQDSKNVDINSLPKPVFNIDPHILMAKAIDAGFIKDRLQL LKTDKGVAKIKKLTYLKASEIGKPVTEDISEDMNQHGIVPQGSDDLISVPKSTFLSMLQNNLDNFKQHPR PACFPQYFSPQGAYMPYELYPPQPYSGDNIGYMLPSGSYVPAMFPS…	NC_001350.1:c32264-30837	>NC_001350.1:c32264-30837 Saimiriine herpesvirus 2 complete genome ATGTCCATAGTCTACGTTGCAGGGTTTGTTGATGTTGTGGCATACCCGAAAGTAGATCCAGTGCTTTATC TTAATTTGGATGATGTGTCAAAATGTTTGCCATTGACTAAGCCAATACCCTTAAACATAGAGCATCTACC TGAGTCTACTATAGGCCACACTATTGGCTTATATGCTGTCACCCATGGAGTTTTTTGTGTGGGGGTTATT CATTCTGAGAAATTTCTGCATTTAACAGAAAACTTGTTTAGTAATTCATGTGTAGCTCAGGCTACAAGCA AGTTTCTTCCTTATCAGCCTTTACTGGAGATGCTTCACACATGGTTAC…

## Sheet: Table S9. captri2
Table S9. List of virus isolates and Genbank accession numbers for capsid triplex subunit 2 sequences included in the concatenated sequence used to reconstruct the Bayesian phylogeny for AciHV-3.
# of taxa	Virus	Protein NCBI accession #	Protein sequence	DNA NCBI accession #	DNA sequence (5' to 3')
1	RaHV-1	YP_656750.1	>YP_656750.1 ORF95 [Ranid herpesvirus 1] MQTGFTSLMVEGWRTAQTLHGAPHKAPPLEHLPPRIVASTGTFVRLMATYGEKAPRYVPTVHGEPVHLDS TRDRYALVQDDNNGSYTNGMIHVECTPMKQYMVVHTGADPLIPVESCFYVSPPSDRDREQQRKCANSPRT RSSINPLSIPLLGGLYATRKLAADAVDVVGHRMKRDLDLFNTNPQEALSTVGDDAVRLALHQLYTAQKLA VHIQGAHQSVIAAYTEFVEGVRAEPPSLDGVRMLMGDATLRTLMCDGVDHMVSYYNTYKSTTMGTVLSSR FVPTPCVAGQLMVNQQMGRVDCGSAFWAFITTFNGV	NC_008211.1:168302..169252	>NC_008211.1:168302-169252 Ranid herpesvirus 1 strain McKinnell, complete genome ATGCAAACCGGATTCACAAGCCTTATGGTGGAGGGCTGGCGCACGGCCCAAACGCTGCACGGAGCACCGC ATAAGGCGCCGCCGTTGGAACACCTGCCGCCGCGCATTGTGGCCAGTACGGGTACCTTTGTGCGACTCAT GGCAACGTACGGGGAGAAGGCGCCGCGTTATGTGCCGACTGTGCATGGGGAGCCCGTACATCTGGACAGC ACCCGAGATCGATACGCCTTAGTACAGGACGACAACAATGGCTCGTACACAAATGGAATGATACACGTGG AGTGCACGCCCATGAAACAGTATATGGTGGTGCA…
2	RaHV-2	YP_656639.1	>YP_656639.1 ORF131 [Ranid herpesvirus 2] MNLFGRTSDNWIAMQSTRPGEFYAPPLGEKMIEDVPMGIFVRVVGRNDEGHKLFHPSFHGEKRNVVNAHF PAPHLGPKEYVAFVTRSLATDLSASLTLAHQQQTVVNTSKTPMRCGDIFVVSAPDCDDMAAQQKHVWLND SLASAGGSAMHNSMVKLAGGLLATQVIPPNAVDDLSHKVSRDIDYLSALDTTAAHTVPCPALQFGMQTLY SAFQMHNIFVDGNAQPTTAAAIIKKYADYVEGKNPNPPTLSEMKGLIANDKMKMLMCDGMAAMVDYYKLI VQDTCGVVLSSFFNNPTSIHGEAVYGPTCGHYTPMSAVIAFMFKYNGI	NC_008210.1:195265-196251	>NC_008210.1:195265-196251 Ranid herpesvirus 2 strain ATCC VR-568, complete genome ATGAATCTTTTCGGACGCACCAGCGACAACTGGATCGCCATGCAGTCGACCAGGCCGGGCGAATTTTACG CTCCACCTCTGGGAGAGAAAATGATCGAGGACGTCCCCATGGGCATATTTGTGCGGGTGGTGGGACGAAA CGACGAGGGACACAAGCTCTTTCACCCCTCCTTTCACGGAGAGAAGAGAAACGTAGTCAACGCTCACTTT CCGGCGCCTCACCTCGGTCCCAAAGAGTATGTGGCGTTTGTGACCAGGAGCCTGGCCACGGACCTGTCGG CCTCGCTGACTTTAGCTCACCAACAGCAGACG…
3	RaHV-3	YP_009362385.1	>YP_009362385.1 hypothetical protein [Ranid herpesvirus 3] MAYLSGFNVICCQLSKEYKLQQCSRPGNFKAKPLVSIPTRLTNGIFVKLAPVNCGSEYQLIYPSVHGEHI SLNDKRGDRLAIVVTPGNVEEQIEVSTAPQCSYELINTGKFPLMTNDVFAVHEPDKLDQEAQMKCLQQNE HAQASLCPNARGQSMVKLLGGLYATTRISPDYTTELRERLKRDLDIALTYEGVQNAPAPLPLDDIPMRTL QTAMNYVANAYALNAALPRNNPAIMAVVADHCNFLRNEANAVPATVAQMRDLFNIPAVRTAFAIAGEHQL DMHPYLTSDTTGIVLQSIVANPTPLSPNVPVYHSRQGTNLTGSRFYAYMTKFNGF	NC_034618.1:83721-84728	>NC_034618.1:83721-84728 Ranid herpesvirus 3 isolate FO1_2015, complete genome ATGGCTTATCTGTCGGGGTTTAACGTAATATGCTGCCAATTGTCGAAAGAGTATAAGCTTCAACAATGTT CCAGACCGGGTAATTTTAAGGCCAAACCTCTCGTTTCCATACCTACCAGGCTTACCAACGGGATTTTCGT AAAACTTGCTCCGGTTAATTGCGGCTCGGAGTATCAACTCATATATCCTTCGGTTCACGGCGAACACATT AGCTTGAACGATAAAAGAGGGGACAGACTTGCAATCGTCGTGACACCAGGCAACGTGGAAGAACAAATTG AAGTGTCAACGGCCCCACAATGCAGCTACGAGCTAA…
4	BfHV-1	YP_009552889.1	>YP_009552889.1 ORF95-like protein [Bufonid herpesvirus 1] MQTGFSSQLAPIWVARQRTATRTVKAPKYDFGKFPQPRPEIGFFVDVLEDQRFCPSVHNEPVLYGRTHQY AVVEAVVTYHTCNVVCHLNNIPGKYQVVNTGSEPLKVGDHFYVAPPDKRDIEMQLECVHKPRTQVACQPD SLNLFGGLYATKKFAVNSVNIVSHRLKRDLDIICKTDDLETPDIETAGCRYFFRMLSLVGRLQNAAPANI NAIVTAQCAYLAGNGVAPTKEQMKTVLADPAMRSIICDGTDSLLSYYDMVSAETVGTVIRSITTPTPTLK SQVMLNTKTGVVECGSAFEAFIYRFNGI	NC_040681.1:c35525-34599	>NC_040681.1:c35525-34599 Bufonid herpesvirus 1 strain FO1_2015, complete genome ATGCAAACTGGGTTTTCTAGCCAGTTGGCACCTATATGGGTCGCCAGACAACGCACTGCAACAAGAACTG TTAAGGCACCAAAGTATGACTTTGGTAAGTTTCCACAACCTAGGCCTGAAATTGGGTTTTTTGTTGACGT TCTTGAAGATCAAAGATTTTGTCCCAGTGTGCACAACGAGCCTGTGCTATATGGAAGAACACACCAATAC GCAGTGGTAGAGGCAGTTGTTACATACCACACATGTAACGTTGTTTGTCATCTCAACAACATTCCTGGGA AATATCAGGTGGTAAACACAGGTTCAGAGCCTCT…
5	AngHV-1	YP_003358175.1	>YP_003358175.1 capsid triplex subunit 2 [Anguillid herpesvirus 1] MAWHGKGSTAGFLDPAWSAKQAISYAPETRAQMVNPTLVGIPHDQLVNKLVSMPAGIFVQTLPTTMGAGG FRYSPSFHGSPQILPSINDLARVYDVTRQDTMTADHRYALNIVPKTLTDPLELMVDTHINSQIVNTGYES FVAGNHFEIVRPTAEDSKAQIDAAARNTKFQHILKMPNPLVGGFAATRLIPAEESKRIKYVVGRETDLAV DFSGGAPNGGAGANAVAIRAMYETAASLGNPVQKQVLLTTIDAMEYFYYSLLLARRLADLGGNTMALMNN YIAHKHNGGNLDPNTLIAIWRDGVVADLFKDGVQKGLDLTKRYRSGTH…	NC_013668.3:c57550-56380	>NC_013668.3:c57550-56380 Anguillid herpesvirus 1, complete genome ATGGCGTGGCACGGAAAAGGATCCACCGCTGGGTTTCTGGACCCCGCTTGGTCGGCGAAACAGGCCATCT CTTACGCTCCAGAGACGAGAGCGCAGATGGTTAACCCGACCTTGGTCGGGATCCCTCACGATCAGCTCGT GAACAAGCTCGTGTCCATGCCTGCGGGAATCTTTGTGCAGACGCTGCCCACTACTATGGGTGCCGGTGGG TTCAGGTACTCTCCTTCATTTCACGGCTCGCCTCAAATTCTCCCTAGCATCAACGACCTGGCTCGGGTGT ACGATGTAACGAGGCAAGATACTATGACCGCCGATCACAGGTACGCGT…
6	CyHV-1	YP_007003735.1	>YP_007003735.1 putative capsid triplex subunit 2 [Cyprinid herpesvirus 1] MYGLNHATGHLDTEWIERQARPMGNIEVQGLLNPHLAPVGPVQITNVWIPSGAFVTYVPTGPDSSVAHSG GYYYRPSMHAFGSTTLPGDNLDDLQASVLYRSEGLWSRVALCGLTMSANNPIDLYDQKDMSYYIINTGAD PLHSGDAFVVEPPSVEASKAQLESFRTSLRAEGNFKNKTLLGGLPATVRVPAEQTERMKHIMTRDIGLCM DVAAPGATGTQAGIQRLYNSPTELGSAVKNTVMAATLDACDSVSVLLQMMRRVAKMPRQLQDKLSEYYNY RQGKGQLNPETLVEIWKYPEMADLFMDSMEFGTKSINRLK…	NC_019491.1:122703-123825	>NC_019491.1:122703-123825 Cyprinid herpesvirus 1 strain NG-J1, complete genome ATGTACGGGTTGAACCACGCTACCGGTCACTTGGACACAGAATGGATAGAGAGACAGGCGAGGCCCATGG GCAACATCGAGGTCCAGGGGCTCTTGAATCCCCATCTGGCTCCAGTGGGTCCGGTGCAGATCACAAACGT GTGGATACCCTCCGGAGCCTTCGTAACATATGTGCCCACTGGTCCCGATTCCTCAGTGGCCCACAGCGGG GGCTACTACTACCGACCCAGCATGCACGCTTTCGGCTCCACTACCTTGCCCGGTGATAACTTGGACGACC TGCAAGCCAGCGTTCTGTACAGGAGCGAGGGCCTG…
7	CyHV-2	YP_007003891.1	>YP_007003891.1 putative capsid triplex subunit 2 [Cyprinid herpesvirus 2] MYGLNNAQGFIDTEWIDRQSIAMTAQETSRLLNPYLATKGQRVDPSNLYIPDGIFVTYTPTGPDPGVAHG GGYYYRPSLQGFGSMMDEADTLDDLQANVLYSNQGQWTRLALCGLANTANYPIDLYDQKDTKYRIINTGA EPLHSGDAFVVEPPSVEASKAQVDSMKNNTIRAEGSFRPGNMALGGYPATNRVPSELTHRMKHVMARDIG MCVDLVQSGSSGMSQGISRLYNTQTELGQSVKNTVMATTLDALDSISVLLVMMKRVASLPTPVLRIFGDY YNFKHNKGQLDPSVLIEIWKNPAVADLFMDSMDFGMKSIH…	NC_019495.1:127202..128314	>NC_019495.1:127202-128366 Cyprinid herpesvirus 2 strain ST-J1, complete genome ATGTACGGCTTAAACAACGCGCAAGGATTCATCGATACCGAATGGATCGACAGGCAGAGTATCGCCATGA CCGCCCAGGAGACCAGCAGACTGTTGAACCCGTACCTTGCCACCAAGGGACAGCGGGTCGATCCGTCTAA CTTGTACATTCCCGACGGTATCTTTGTGACTTACACGCCTACTGGACCAGACCCCGGAGTGGCGCACGGT GGCGGTTACTATTACAGACCTTCGCTGCAGGGTTTCGGCTCTATGATGGACGAGGCGGATACGTTGGACG ATCTGCAGGCCAACGTTCTGTATAGCAATCAGGGT…
8	CyHV-3	YP_001096107.1	>YP_001096107.1 unnamed protein product [Cyprinid herpesvirus 3] MYGLNSASGFLDTEWVEKQGMVTPPEEVAKMLNPHLATMGKPVDVTSLMLPNGIFVPYTPTGPEPNIAIG GGYFYRPSYHGYGSVAEDSDDLQKLHKNVLCRNEGQWTRTALIGVPTTGNFPVDLFDYKNQKYQIVNTGP DALHSGDAFMVEPPSVEASKAQIDSFKRIRAQGSFRQPTLLGGLSATNRVPSELTHRMKHIMARDIGLCM DITTPGQGGVQAGLARLYQAPTELGQAVKNSVMATTLDCMNSLDVIFSMMRRIAALPRGVLETLAEFHNF KHGGPNATMPDPAILIEIWRTPAVADLFMESMDMGFQSIDRLRHCTYGTV…	NC_009127.1:137928-139090	>NC_009127.1:137928-139090 Cyprinid herpesvirus 3, complete genome ATGTACGGATTAAACAGCGCGTCCGGCTTTCTCGACACGGAATGGGTCGAGAAGCAGGGTATGGTCACCC CGCCAGAAGAGGTGGCCAAGATGCTGAACCCTCACCTGGCCACCATGGGCAAGCCCGTGGACGTGACGAG TCTGATGCTGCCCAACGGCATCTTTGTGCCCTACACGCCGACGGGTCCCGAGCCCAACATCGCAATCGGC GGTGGTTACTTTTACAGGCCCTCTTACCACGGGTACGGGTCGGTGGCCGAGGATAGCGACGACCTGCAGA AGCTGCACAAGAACGTGCTGTGTCGCAACGAGGGACAGTGGACTCGCA…
9	AciHV-1 200413-11TC	WAS29289.1	>WAS29289.1 capsid triplex protein 2 [Lake sturgeon herpesvirus] MSESHLATLSCLVSDEWLNYQKRKHEPSRVGMYTDPIGLVVKNQTYLPMGIFCPVTAQIQCNNRAIYPSI NGVPLYKLNNVRLGINLKGEFFNRPMDLGYLSHSNYVIINTGSEHLGPNDAFVVVPPNAVESSFQQKALK MNPSCMASSGGVNLKQSSAMWGAFMATRKIPNSSLYYTKHLFNREVDRVNKPEHTPIIEDQHILGAGGLI ASLAIRIHDILTNHQDLTNIVIEYNKCVLLNNTASIPNNTDLIKLWQEPVLAGLLNSQLNVGVDMLSALS YGTRGEYLYSVMSNPTPFHSNPYSKGNLDGTTPPGASFKGYITQFNGF	OP729417.1	>OP729417.1 Lake sturgeon herpesvirus isolate 200413-11TC capsid triplex protein 2 gene, complete cds ATGAGCGAGAGTCACCTGGCCACCCTCAGCTGCCTGGTCTCGGACGAATGGCTCAACTATCAAAAGCGCA AGCACGAGCCTTCCCGGGTGGGCATGTACACCGACCCCATCGGCCTGGTGGTCAAAAATCAAACTTACCT CCCCATGGGTATTTTTTGTCCGGTCACGGCTCAGATCCAGTGCAACAACCGGGCCATCTACCCCAGCATT AACGGGGTGCCCCTCTACAAGCTCAACAACGTCCGCCTGGGCATCAACCTCAAGGGCGAGTTTTTTAACC GACCCATGGACCT…
10	AciHV-1 UCD	UKB92883.1	>UKB92883.1 capsid triplex subunit 2 [Acipenserid herpesvirus 1] MSESHLATLSCLISDEWYNYQKRKHEPSRVGQYTEPIGLVVKNQTYLPMGIFCPVTAQIQCNNRAIYPSL NGVPQHKLINVRLGINLKGEFFNRPMDLGYLSHSNYVIINTGSEPMGPNDAFVVVPPNPIESSFQQKALK LNPSCMASSGGTNLKQSSAMWGAFMATRKIPNSSLNYTKHLFNREIDRVAKVDHAVITQDQHVLGAGGLI ASLAVQINNILAQHQSLFDIVSEYNKCILHNKAPTIPNNIDLAKLWQHPKLAGLLSDQLNVGVDMLSALS YGTRGEYLYSVMSNPTPFHSNPYSKGNLDGTTPPGGSFKGYITQFNGF	OK275728.1	>OK275728.1 Acipenserid herpesvirus 1 strain UC Davis capsid triplex subunit 2 gene, complete cds ATGAGCGAAAGTCACTTGGCTACCCTCAGTTGTCTCATTTCTGACGAATGGTACAATTATCAAAAACGCA AACACGAACCTTCTAGGGTCGGGCAATACACAGAGCCCATCGGTCTAGTAGTTAAAAATCAAACTTACCT TCCCATGGGTATTTTTTGTCCGGTCACGGCTCAAATCCAATGTAATAACCGAGCCATTTATCCCAGCTTA AACGGGGTACCTCAACACAAGCTGATCAATGTACGCCTGGGAATCAATCTCAAGGGTGAATTTTTTAATC GACCTATGGACCTTGGT…
11	AciHV-1 WR	UMM52745.1	>UMM52745.1 capsid triplex protein 2 [Lake sturgeon herpesvirus] MSESHLATLSCLISDEWFNFQKRKHEPSRVGQYTDPIGLVVKNQTYLPMGIFCPVTAQIQCNNRAIYPSI NGVPLYKLNNVRLGINLKGEFFNRPMDLGYLSHSNYVIINTGSEHLGPNDAFVVVTPNAVESSFQNKALR MNPSCMASSGGVNLKQSSAMWGAFMATRKIPNSSLYYTKHLFNREVDRVNKTDHTPIIDDQHILGAGGLM ASLAVRIYDVLANNQTLSDIVSEYNQCVLYNNTASVPNNIDLIKLWQQPILAGLLNAQLNVGVDMLSALS YGTRGEYLYSVMSNPTPFHSNPYSKGNLDGTTPPGASFKGYITQFNGF	OK485036.1:c95319-94333	>OK485036.1:c95319-94333 Lake sturgeon herpesvirus strain Wolf River, complete genome ATGAGCGAGAGCCACCTGGCCACCCTCAGCTGCCTAATCTCTGACGAGTGGTTTAATTTTCAAAAACGCA AGCATGAACCCTCTCGGGTTGGTCAATACACCGACCCCATCGGCCTAGTGGTCAAAAATCAAACTTATCT CCCCATGGGTATTTTTTGTCCGGTCACAGCTCAAATCCAGTGTAACAACCGGGCCATCTACCCCAGCATT AACGGGGTGCCCCTCTACAAGCTCAACAACGTCCGCCTGGGTATTAATCTCAAGGGCGAGTTTTTTAACC GACCCATGGACCTGGGTTATCTCAGCCAC…
12	AciHV-2 NB 2015	OR242759	>OR242759 (nucleotide accession number) MTSVTAFLSPLYSNNIASRGAQPAHVPNLTSISVRDTDIPKGVFVPIYGNKYLPTIHGTMPPIRGVMGLTQTGGSLNEPITLEIMGGKMYTVLNTGVEPLRVGDHFTVEYPTAQDVEAQLKVKSSPSARKMCSAKAFARALPLWGGFLAIKKIDPMYCKEILHKLNRDVTLLKSTELLVGLSEIYTHLEDISNGAKRVFTEVYDALYDGGQPPDRHIVATSFARTDLELIQKILNSCSQMISAADFNTMGMYMSSTLANPTPTSVHDQVWSTVDGQTETGLTFRAYIKQFAGL	OR242759	>OR242759 ATGACATCTGTTACAGCTTTTTTATCACCGCTATATTCAAACAACATTGCTTCAAGAGGAGCACAGCCTGCACACGTTCCCAATCTAACATCTATATCTGTGCGTGACACAGATATACCCAAAGGTGTTTTTGTACCCATCTATGGCAATAAATATTTACCCACTATCCACGGAACGATGCCACCTATCAGAGGTGTCATGGGGCTTACACAAACAGGAGGCTCTCTCAATGAACCAATTACATTAGAGATTATGGGAGGAAAAATGTACACTGTGCTTAACACGGGGGTTGAACCGCTGAGAGTCGGAGACCACTTTACCGTTGAATATCCAACTGCTCAAGATGTAGAAGCACAGCTTAAAGTTAAATCCAGTCCGTCTGCTCGAAA…
13	AciHV-2 SRWSHV	YP_009664568.1	>YP_009664568.1 ORF27 [Acipenserid herpesvirus 2] MTTITAFISPLYSNNVASKGAQPPHIPNLSSVSIRDTDIPKGVFVPIYGNKYLPTIHGTMPPLRGVMGLT QTGGSLNEPITLEIMGGKMYTVLNTGAEPLRVGDHFTVEYPTAQDVEAQIKVKSSPSARKMCSAKSFARA LPLWGGFLAVKKIDPIYCREILHKLNRDVTVLKSTELLVGLSELYTYLDNIGGGAKHVFADVYSALYDGG QLPDKQAVSTAFTRTDLELVQKILNSCSQMISAANFNTVGMYMSSTLANPTPTSVHDQVWSTVDGQTETG LTFRAYMKQFAGL	NC_043042.1:3388..4269	>NC_043042.1:3388-4269 Acipenserid herpesvirus 2 strain SRWSHV, partial genome ATGACAACTATCACAGCTTTTATATCACCACTATATTCAAACAACGTTGCTTCAAAAGGGGCACAGCCTC CACACATACCTAATTTATCATCTGTGTCTATTCGTGACACTGACATTCCCAAGGGTGTCTTTGTGCCTAT TTATGGCAATAAATATTTGCCCACTATCCATGGAACAATGCCGCCTCTTAGGGGTGTCATGGGACTCACG CAAACGGGAGGTTCTCTTAATGAGCCAATAACTTTAGAAATTATGGGAGGAAAGATGTATACTGTGCTCA ATACTGGCGCTGAACCGCTAAGAGTTGGAGACCACT…
14	AciHV-3 UNR	OR242754	>OR242754 (nucleotide accession number) MSTSVISGLLSDRWVAAERHAEKAKRQRVNPSALYVPGGLFVNVEKTSLDGTNFSFTPTAGGPIANEAKLYSAACSQECHLALTGSGRFCAKALDLFFLPHQTYAVLNTGKEPLTPNDWFMVCRPSVEDKEAQRRATTNPRVAASCGGSANLSASLPIWGDMYATKKLERQYTDSVCHILKREMLNRSEKHQPQDFVSETDMSACYLLYYTERLHELIHGGRNYGNVLGTVEAYANYVKNPAGCPPPTANQLSLLWKDPVLASNLMEGFDIGFKLIKNLMSTTSGVVLQSAFHNPTPRSSNGTVNGSYDGHSTTGTLMTCYIKTFNGV	OR242754	>OR242754 ATGAGCACCAGCGTCATCAGCGGATTGTTGAGCGACCGTTGGGTCGCGGCCGAGAGGCACGCGGAAAAGGCCAAACGTCAACGTGTCAATCCCTCTGCTCTGTACGTGCCGGGGGGCCTGTTCGTCAACGTGGAAAAGACGTCTCTCGACGGGACTAACTTTTCTTTCACGCCTACGGCCGGAGGTCCCATCGCCAACGAAGCCAAGTTGTACTCTGCCGCCTGCTCCCAAGAATGCCATTTGGCACTCACGGGCTCGGGGCGTTTTTGCGCGAAGGCGCTGGACCTGTTCTTTCTCCCGCATCAAACGTACGCGGTCCTGAACACCGGCAAAGAGCCGCTGACGCCCAACGACTGGTTTATGGTGTGTCGCCCTTCCGTCGAAGACAA…
15	AciHV-3 fAciRut3	OV754656.1:9596570-9597556 translated	>OV754656.1:9596570-9597556 translated MSTSVISGLLSDRWVAAERHAEKAKRQRVNPSALYVPGGLFVNVEKTSLDGTNFSFTPTAGGPIANEAKLYSAACSQECHLALTGSGRFCAKALDLFFLPQQTYAVLNTGKEPLTPNDWFMVCRPSVEDKEAQRRATTNPRVAASCGGSANLSASLPIWGDMYATKKLERQYTDSVCHILKREMLNRSEKHQPQDFVSETDMSACYLLYYTERLHELIHGGRNYGNVLGTIEAYANYVKNPASCPPPTANQLSLLWKDPVLASNLMEGFDIGFKLIKNLMSTTSGVVLQSAFHNPTPRSSNGTVNGSYDGHSTTGTLMTCYIKTFNGV	OV754656.1:9596570-9597556	>OV754656.1:9596570-9597556 Acipenser ruthenus genome assembly, chromosome: 48 ATGAGCACCAGCGTCATCAGCGGATTGTTGAGCGACCGTTGGGTAGCGGCCGAGAGGCACGCGGAAAAGG CCAAACGTCAACGTGTCAATCCCTCTGCTCTGTACGTGCCGGGGGGCCTGTTTGTCAACGTAGAAAAGAC ATCTCTCGACGGGACTAACTTTTCTTTCACGCCTACCGCCGGAGGTCCCATCGCCAACGAAGCCAAGTTG TACTCTGCCGCCTGCTCCCAAGAATGCCATTTGGCACTCACGGGCTCGGGGCGTTTTTGTGCGAAGGCGC TGGACCTGTTCTTTCTCCCGCAGCAAACGTACGCAG…
16	AciHV-3 WHYD	SCEB01009455.1:c2718-1732 translated	>SCEB01009455.1:c2718-1732 translated MSTSVISGLLSDRWVAAERHAEKAKRQRVNPSALYVPGGLFVNVEKTSLDGTNFSFTPTAGGPIANEAKLYSAACSQECHLALTGSGRFCAKALDLFFLPQQTYAVLNTGKEPLTPNDWFMVCRPSVEDKEAQRRATTNPRVAASCGGSANLSASLPIWGDMYATKKLERQYTDSVCHILKREMLNRSEKHQPQDFVSETDMSACYLLYYTERLHELIHGGRNYGNVLGTIEAYANYVKNPASCPPPTANQLSLLWKDPVLASNLMEGFDIGFKLIKNLMSTTSGVVLQSAFHNPTPRSSNGTVNGSYDGHSTTGTLMTCYIKTFNGV	SCEB01009455.1:c2718-1732	>SCEB01009455.1:c2718-1732 Acipenser ruthenus isolate WHYD16114868_AA scaffold11197, whole genome shotgun sequence ATGAGCACCAGCGTCATCAGCGGATTGTTGAGCGACCGTTGGGTCGCGGCCGAGAGGCACGCGGAAAAGG CCAAACGTCAACGTGTCAATCCCTCTGCTCTGTACGTGCCGGGGGGCCTGTTTGTCAACGTAGAAAAGAC ATCTCTCGACGGGACTAACTTTTCTTTCACGCCTACCGCCGGAGGTCCCATCGCCAACGAAGCCAAGTTG TACTCTGCCGCCTGCTCCCAAGAATGCCATTTGGCACTCACGGGCTCGGGGCGTTTTTGTGCGAAGGCGC …
17	AciHV-3 Gen M01	VTUV01000924 ste926 rc2983-1997	>VTUV01000924 ste926 rc2983-1997 MTRLERVIAEQKEQLAACEASVERLEKAAADAENKRSAEVSLLNRDEPDVIRILRRQKEDADARRLAAAE QADVYFAENQQLRREKAALEEALEALKKSFGDHRLSGEKERALAMKKIENVINAVEANAFLPAIVSRRVK DFFLNAFLQMFAADSKTTEAVTQNMVKAGGASPSFDMLVNIVLTQINHEWMQKHYWSKCPSPNGTVRLHY FYFKTFRCEGTVPFVTWMYLLKYGSSVVGKTHVNTSQLLLSVANVQTYLKHFMCQIEQNEARFHSEEDEL FVAPSAANVEKKNEAGDEDETTELPEPKSARPLLATLFDEPRRASPAVFKLVDYTVKAKRKQNNKDEYDG ADDKAADDDGA…	VTUV01000924 ste926 rc2983-1997	>VTUV01000924 ste926 rc2983-1997 ATGAGCACCAGCGTCATCAGCGGATTGTTGAGCGACCGTTGGGTCGCGGCCGAGAGGCACGCGGAAAAGGCCAAACGTCAACGTGTCAATCCCTCTGCTCTGTACGTGCCGGGGGGCCTGTTTGTCAACGTAGAAAAGACATCTCTCGACGGGACTAACTTTTCTTTCACGCCTACCGCCGGAGGTCCCATCGCCAACGAAGCCAAGTTGTACTCTGCCGCCTGCTCCCAAGAATGCCATTTGGCACTCACGGGCTCGGGGCGTTTTTGTGCGAAGGCGCTGGACCTGTTCTTTCTCCCGCAGCAAACGTACGCAGTCCTGAACACCGGCAAAGAGCCGCTGACGCCCAACGACTGGTTTATGGTG…
18	IcHV-1	NP_041118.1	>NP_041118.1 ORF27 [Ictalurid herpesvirus 1] MASITGQLSPMYINNVNTRSAYQPYIPVLERFDPRDLEVPKGVFVPLSGAMYFPTVHGMSLPQRRPLGLV QTGGLMSEPMTVDVVPGKLYTVLNTGCDTLRVGDHFMVQFPQPEDTDAQLRASKKPGTRRICNAASFNRM LPLWGGFMAVKKIDPIVPRELMHQLTRDVVTARSSELLYGLAGVYDLVEKTSAAARGVFKDIAEKKAVTK EEVVAAMTADQVDIFRKIVDEFSTMLNCVNFATIGMYHSSTLANPTPSLSQNQVWCNTDGVTEPGLQFHA FIKQFSGV	NC_001493.2:35148..36014	>NC_001493.2:35148-36040 Ictalurid herpesvirus 1 strain Auburn 1, complete genome ATGGCGTCCATAACCGGTCAATTATCGCCCATGTACATCAACAACGTGAACACACGCTCTGCGTATCAAC CGTATATCCCTGTACTGGAGCGCTTCGACCCGAGGGACCTGGAGGTCCCAAAGGGGGTATTTGTACCGTT GAGTGGAGCAATGTATTTCCCCACGGTTCACGGTATGTCGCTGCCCCAGCGGAGACCGCTCGGGTTGGTG CAGACCGGTGGGCTGATGAGCGAGCCCATGACCGTGGACGTCGTCCCGGGGAAACTCTACACTGTGTTGA ACACTGGCTGTGACACACTGCGTGTCGGGGATC…
19	IcHV-2	YP_009447853.1	>YP_009447853.1 ORF27 [Ictalurid herpesvirus 2] MCTASSTIRSQVSTQTLLKMACITGQLSPMYVNNVNMRGAYQPYIPVLEKFDPRELEVPKGVFVPMSGTK YFPTVHGMQPPIHMPVGIVQTGGLMSEPMSIDVIPGKLYTVLNTGRDNLRVGDQFTVQFPEPEDVEAQLR AYKKPGTRRLCNNAAFVRMGPLWGGFMAVKKIDPMVTRELLHKLTRDVTTAGCSELLYGMADLYGALLSL DKAVGGLFTTLAEGGTVTKEAVGAALTSDQVEIIKKLLDGAGIMLNNINFGTIGMYHSSTLANPSPSNPQ SQVWCNNDGVTEPGLHFNAFIKQFSGV	NC_036579.1:36790..37713	>NC_036579.1:36790-37713 Ictalurid herpesvirus 2 strain 760/94, complete genome ATGTGCACTGCCTCATCAACAATTAGAAGCCAGGTGTCGACTCAAACTCTATTGAAAATGGCGTGTATCA CGGGCCAGCTCTCACCCATGTATGTGAACAATGTAAATATGCGGGGGGCATATCAGCCTTACATCCCGGT CCTAGAAAAATTTGATCCGAGGGAACTGGAGGTACCCAAGGGGGTCTTTGTACCGATGAGCGGTACCAAG TACTTCCCCACGGTGCACGGTATGCAACCGCCCATCCACATGCCGGTTGGTATCGTTCAGACCGGGGGTC TCATGAGCGAACCGATGAGCATCGATGTCATCCCC…
20	SiHV-1	AVP72203.1	>AVP72203.1 capsid triplex protein 2 [Silurid herpesvirus 1] MACITGQLSPMYVNNVNMRGAYRPYIPVLEKFDPRELEVPKGVFVPMSGTKYFPTVHGMQPPIHMPIGIV QTGGLMSEPMSIDVIPGKLYTVLNTGRDNLRVGDQFTVQFPEPEDVEAQIRAYKKPGTRRLCNNSAFMRM GPLWGGFMAVKKIDPMVTRELLHKLTRDVTTAGCSELLYGMADLYGTMKTLDKSVDGLFTKLAEGGAATK EEIGAALTSDQVEIIKKLLDGAGIMLNNVNFGTIGMYHSSTLANPSPSNPQSQVWCNNDGVTEPGLQFNA FIKQFSGV	MH048901.1:40650..41516	>MH048901.1:40650-41516 Silurid herpesvirus 1 strain KRB14001, complete genome ATGGCGTGCATCACGGGCCAGCTCTCACCCATGTATGTGAACAATGTAAATATGCGGGGGGCATATCGGC CTTACATTCCAGTCCTGGAAAAATTTGATCCGAGGGAACTGGAGGTGCCCAAGGGGGTCTTTGTACCGAT GAGCGGCACCAAGTATTTCCCCACGGTGCATGGTATGCAACCGCCCATTCATATGCCAATCGGCATCGTT CAGACCGGGGGTCTCATGAGCGAGCCGATGAGCATCGATGTCATCCCAGGGAAGCTCTACACCGTGCTCA ACACGGGTCGTGACAATCTCCGTGTGGGAGATCAGT…
21	HSV-1	YP_009137092.1	>YP_009137092.1 capsid triplex subunit 2 [Human alphaherpesvirus 1] MLADGFETDIAIPSGISRPDAAALQRCEGRVVFLPTIRRQLTLADVAHESFVSGGVSPDTLGLLLAYRRR FPAVITRVLPTRIVACPLDVGLTHAGTVNLRNTSPVDLCNGDPISLVPPVFEGQATDVRLDSLDLTLRFP VPLPSPLAREIVARLVARGIRDLNPSPRNPGGLPDLNVLYYNGSRLSLLADVQQLGPVNAELRSLVLNMV YSITEGTTIILTLIPRLFALSAQDGYVNALLQMQSVTREAAQLIHPEAPALMQDGERRLPLYEALVAWLT HAGQLGDTLALAPVVRVCTFDGAAVVRSGDMAPVIRYP	NC_001806.2:c36052-35024	>NC_001806.2:c36052-35024 Human herpesvirus 1 strain 17, complete genome ATGCTGGCGGACGGCTTTGAAACTGACATCGCGATACCCTCGGGCATCTCGCGCCCCGATGCGGCGGCGC TGCAGCGCTGCGAAGGGCGGGTGGTATTCCTGCCGACCATCCGCCGGCAACTGACGCTGGCCGACGTGGC GCACGAATCCTTCGTCTCCGGAGGCGTCAGTCCCGACACGTTGGGGTTGTTGCTGGCGTACCGAAGGCGC TTCCCCGCGGTCATCACCCGGGTGCTTCCCACGCGAATCGTCGCCTGCCCCCTGGACGTGGGCCTCACCC ACGCCGGCACCGTTAACCTTCGCAACACCTCCCCCGTAGATC…
22	SaHV-2	NP_040228.1	>NP_040228.1 unnamed protein product [Saimiriine gammaherpesvirus 2] MLTDKTIIVSLTSRLFADEITKLQKKIGSILPLQDPHKLQSLDTLGLNAVCSRDVFPDYVHMFSYLSKCT LAILEEVNPDNLILTRLDPSETYQIKNVYEPMFQWDGFSNLTVIPPVFGRQQATVTLESNGFDLVFPSVV PSDLAQAIIGKLLLYNLYSRLVESDPEINIEEVNMYTTNVTHMGRHYVLDINHNNPNEALKSLDDLAVYT CILSALIPRACLRVLTILMRHDQHELLDVFRGIVPREVYEIDANALSIGDDITRMTTFITYLQSLSSIFN LGAKLHLSSYASETQTATCWISYC	NC_001350.1:46024-46938	>NC_001350.1:46024-46938 Saimiriine herpesvirus 2 complete genome ATGTTGACAGACAAAACTATAATTGTGTCTTTAACATCAAGACTGTTTGCAGATGAAATTACTAAACTGC AAAAGAAAATTGGAAGTATTCTCCCACTTCAAGATCCTCACAAACTTCAGTCACTAGACACTCTTGGTCT AAATGCAGTATGCTCTAGAGATGTGTTTCCTGATTACGTGCATATGTTTTCTTACTTGTCAAAATGCACC CTAGCAATATTAGAAGAAGTAAACCCTGATAATTTGATCTTGACTAGACTAGACCCTTCAGAAACATACC AAATAAAAAATGTGTATGAACCAATGTTTCAATGGGATGGGTTTTCTAA…

## Sheet: Table S10. dnapolcat
Table S10. List of virus isolates and Genbank accession numbers for DNA polymerase catalytic subunit sequences included in the concatenated sequence used to reconstruct the Bayesian phylogeny for AciHV-3.
# of taxa	Virus	Protein NCBI accession #	Protein sequence	DNA NCBI accession #	DNA sequence (5' to 3')
1	RaHV-1	YP_656727.1	>YP_656727.1 ORF72 [Ranid herpesvirus 1] MADSTLHRPWESCHITERAAEGSYYVLARHRLPASRKRGPNDALVFFACLRLEQGGFRCRVCEVCDGKEQ DIGVCGDVVETGVNAEPTSPCATACPKAKSLKCAAKPREWNCLITGLLFPLYVPCEHLDALRARFGQLDE LGDIAVFDEDNKCERTCRVVLASTQCEADAFARHLCVNGADCLSVHRQSNIDGNITAINNKLRIGCYLVP LSVCDSRPNSLHLTALGIDEGEESDAFARLHPHIYRTPFRAASFDIETIVDRKRYAPNYTVSPLYVRNAA AISDRNNIHASTGVLLSHTSINPLDYGPITSIAVVLADTKPKRRYVFYNGQLAGCEPVPVQGSYWVSSHL QLV…	NC_008211.1:c135709-131285	>NC_008211.1:c135709-131285 Ranid herpesvirus 1 strain McKinnell, complete genome ATGGCTGATTCAACACTACATCGTCCGTGGGAAAGCTGTCATATAACAGAGCGGGCCGCCGAAGGGTCAT ATTATGTCCTTGCGCGCCATCGATTGCCTGCATCGCGAAAGCGCGGTCCAAACGACGCGCTTGTGTTTTT TGCGTGTCTGCGCTTAGAACAAGGTGGATTTAGATGTAGGGTATGCGAGGTGTGTGATGGTAAAGAGCAG GATATAGGGGTGTGCGGTGACGTTGTAGAGACAGGAGTTAACGCTGAGCCAACCTCCCCCTGCGCGACCG CATGCCCGAAAGCAAAATCACTCAAATGTGCGG…
2	RaHV-2	YP_656618.1	>YP_656618.1 ORF110 [Ranid herpesvirus 2] MTPTKGMASKLTFWDLYSDRLPKVDRCDPETHVPVFISSVQKADMNLCIHLNVIRESPEAHAATLWAARI KQVLFPLSFAGLSEEDCQRLRLPGVVYPNDAITTLQENLLAHSQNVFNGDTKEYVDSTQTVAFYNTNDFK SAKKLLESRRATVLSFVRNNQLHDTNAIALLNRIALRCYGLAKHLVGAEVIELTDLVMCDLLDTATLSCN HPDVYKTPYVEAAFDIECLIKHESSSNYLPQKPEAYRSNAYNTFVRLRNRHADLKLFCKAAELNLPPMPL TMLDPGEITSISLVKKTTKPKKRMVFYNAALTKTTPLSLAEDRVEFVSCADEYHLLLQFLTQLKEVNILY VF…	NC_008210.1:c149378-144909	>NC_008210.1:c149378-144909 Ranid herpesvirus 2 strain ATCC VR-568, complete genome ATGACGCCAACGAAAGGCATGGCATCGAAGTTGACATTCTGGGATCTCTACAGCGATCGATTGCCCAAAG TAGATCGCTGTGATCCAGAAACTCACGTTCCAGTTTTTATTTCAAGTGTTCAAAAGGCAGACATGAATCT CTGTATACATCTCAATGTCATTAGGGAGTCGCCCGAGGCACATGCTGCCACCTTGTGGGCTGCCAGAATA AAACAGGTTTTGTTTCCTTTGTCTTTCGCCGGCCTGTCAGAAGAAGACTGCCAAAGACTCCGCTTGCCTG GAGTTGTTTACCCAAATGATGCAATTACTAC…
3	RaHV-3	YP_009362398.1	>YP_009362398.1 hypothetical protein [Ranid herpesvirus 3] MEGSYWSFVKAALPQQRSIGADELLIMVSSVRLLKGEQFLLRVSDTLHPQACKLCYVRNLNFPVFVDVSS SYEDVWARTNAVNRIVNKNGGDYVAELSMFNSDTKEMKPYAMYIFKNYDSAQIAANKLTFEQGLDVGRFQ QRSDYDGSVQALMNGIRIGCYGINRQLFETQNVLFISPADLIYDVHADEQFIMRSTGLNASAKLPFVTAA FDIETMVDKSKGATPTITSDLFNDVGILKSEYVRLNNVIVGKNERGDPVPKPFVTRVSLPKLELRPLDHG DINSIALVVKDAKPKSRYVFYNGGLTNCEPEAFSGRFIVPQTYTFIKCENEYEMLR…	NC_034618.1:96082-100182	>NC_034618.1:96082-100182 Ranid herpesvirus 3 isolate FO1_2015, complete genome ATGGAAGGTTCATATTGGAGTTTTGTAAAAGCGGCTCTGCCGCAACAGCGCTCTATAGGCGCCGATGAGT TACTAATCATGGTGTCAAGCGTGCGGCTTCTTAAAGGTGAACAATTCTTACTGCGCGTAAGTGATACCTT GCATCCGCAAGCTTGCAAACTTTGCTATGTCCGAAATTTGAACTTCCCGGTTTTCGTGGATGTGTCGAGT TCCTATGAAGACGTTTGGGCACGCACGAACGCCGTTAATAGAATAGTGAATAAAAACGGTGGGGATTACG TGGCTGAACTCTCAATGTTCAATAGCGACACAAAA…
4	BfHV-1	YP_009552918.1	>YP_009552918.1 DNA polymerase-like protein [Bufonid herpesvirus 1] MDLSGMMFAEEAVVTYFDLMQGKLPALVSYSETETVLFISSLRWTEKGFICAFNEVRDDGADPKAWSCLV TQLVYPFMIPLESYDVFESLGIESEYRGKLRIFDEDDKCDRDVCLICCYDYQQWMRAKNTMFRNGIHHLL FYRDNLMDGNMAALVNNIRIGCYALPVDVANRMPKMLPLSHLYFNPADDEALFETMHPHVYKAPFREAAF DIETIVDRAAVCRDYFISPVYVQTKQLEKTAEAIKEEANKAIPKSSVNPLDHGPITSIAVVVSGGYKSGS HTPKTRKVFYNNRLAKTKPEKYEGNFWVSKRAEFIACENEYQVIKSF…	NC_040681.1:64356-68672	>NC_040681.1:64356-68672 Bufonid herpesvirus 1 strain FO1_2015, complete genome ATGGATTTATCTGGAATGATGTTCGCTGAAGAGGCAGTCGTAACATATTTTGACCTTATGCAAGGCAAAT TACCAGCTTTGGTGTCGTATTCGGAGACAGAGACTGTCCTGTTTATCTCTTCGCTGCGGTGGACTGAGAA AGGATTCATCTGCGCCTTTAATGAGGTGAGGGATGATGGGGCGGATCCAAAGGCGTGGTCTTGTCTTGTC ACACAGCTTGTTTACCCCTTCATGATTCCTCTGGAAAGCTATGATGTTTTTGAGTCTCTCGGAATTGAGA GCGAGTACAGAGGCAAACTGCGCATTTTTGATGAG…
5	AngHV-1	YP_003358194.1	>YP_003358194.1 DNA polymerase catalytic subunit [Anguillid herpesvirus 1] MDFKYYAVFADRLVQQKCATDAQDGDIFYTVSIRAVEDRLRVVGCFPDTCETACLWIEPIYCPLVLDKAY SAYLESKPQLMALVSCTASTLPGPERVNLVLNNGDTKEDVSVTMYLFEKKADRKRVADHLRQALPAVPDM GTFDSLTNNMGGAADCIYNRVYCCNFYRLKRDKIRATDVGSNGADLSGTIKLRDLTFDEDLDRTLYNDHF FSRDEAVLKQNHILYHTDRQAYERKKVAGELAVGKPNPSSGIGRRVPELVYRCGHFDFETVFDEQNLDPK LHPEKDETFAEDKAIKDRIKKCGLVGSFLPAPRASKLRGY…	NC_013668.3:c91392-86174	>NC_013668.3:c91392-86174 Anguillid herpesvirus 1, complete genome ATGGATTTCAAATACTACGCGGTGTTTGCGGACAGGTTGGTCCAGCAGAAATGCGCCACCGACGCGCAAG ACGGTGACATCTTTTACACGGTCTCTATCAGAGCGGTGGAAGATCGACTGAGAGTGGTTGGTTGTTTTCC AGACACTTGTGAGACCGCGTGTCTGTGGATAGAACCCATATACTGCCCCCTGGTATTGGACAAGGCGTAC TCGGCCTACCTTGAGAGCAAGCCGCAGCTGATGGCGCTGGTATCGTGCACAGCCTCCACCTTGCCCGGAC CAGAACGTGTGAACTTGGTGCTCAACAACGGCGACACCAAGGAAGACG…
6	CyHV-1	YP_007003742.1	>YP_007003742.1 DNA polymerase catalytic subunit [Cyprinid herpesvirus 1] MQQFKLYEAFKDYLPRQLTEEEFGRNDGTELMYVSSIRLLDDAMRVWACWPESGRKRCFWIKPVYWPCVL SDKVYGCLTRTKPGLLSGTAGLPQAGGIWLNNADTKQDVQSRIILFKRKRERQNFINTLRREFPTDADVG TFEGSESDMLGMAECILNKFLCCSFYKAPAFLSSPGVSDPVLSLNELRFCHEADEKLYNDHFNFRDDILV RQLKAARAKGDAERAEQLELKKTEARSAWPRRLVPEMVYRCGFFDFECVFSERNQDPDLNADQDPTFNED KRIDARISTCFLKAFLPAKHSSNLRGYKEVTSVSLVYGGYE…	NC_019491.1:129068-135946	>NC_019491.1:129068-135946 Cyprinid herpesvirus 1 strain NG-J1, complete genome ATGCAACAGTTTAAACTATATGAAGCCTTCAAAGATTATCTGCCTCGTCAGCTTACTGAGGAAGAGTTTG GGAGAAACGATGGCACAGAACTCATGTACGTATCCTCCATCAGACTGCTAGATGATGCCATGAGAGTCTG GGCATGCTGGCCGGAATCTGGGCGCAAGAGATGTTTCTGGATCAAGCCGGTGTACTGGCCTTGCGTTCTG TCCGACAAGGTGTACGGGTGCCTGACGAGAACCAAGCCCGGTTTGTTGTCTGGCACAGCGGGCTTACCAC AGGCAGGGGGCATATGGCTCAACAACGCAGACACC…
7	CyHV-2	YP_007003898.1	>YP_007003898.1 DNA polymerase catalytic subunit [Cyprinid herpesvirus 2] MELFKLYNAFADCYPKQVSEAEFDAGDGDNQLIYVASVRLLENSMRVWACWPDTGDKKCFWVKPVYWPCV VSDETYALLAKAKPGLLSVTRALPQVSNMWLNNADTKQDVSCRIILFKSKQERQSIINILRKEFPTDANV GTFEGSESDMLGMAECILNRFLCCHFYRAPSFVLSESEPTVSLSQMWSCDAADERLYNVHFNYRDDILLR VTKEKRAAGDWEGFAECKAKRETARHTLPSRLVPEMVYRCGYFDFECIFDSSNLDPALASDRDPTFDVDK KIESRIACCPIKSFLPKRNTSNLRGYKEVTSVSLVYGGSER…	NC_019495.1:133904-139734	>NC_019495.1:133904-139734 Cyprinid herpesvirus 2 strain ST-J1, complete genome ATGGAGCTGTTCAAACTGTACAATGCTTTCGCCGACTGCTATCCCAAACAAGTGTCTGAGGCAGAGTTCG ACGCCGGCGACGGAGACAACCAGCTCATCTACGTGGCCTCTGTGAGGCTACTCGAGAATTCGATGAGAGT CTGGGCGTGCTGGCCCGACACCGGAGACAAGAAATGTTTTTGGGTTAAACCGGTGTACTGGCCATGCGTC GTCTCTGATGAGACCTACGCGTTACTGGCAAAGGCTAAACCGGGTCTGCTGTCTGTCACGCGCGCTCTGC CGCAGGTGAGCAACATGTGGCTAAACAACGCGGAC…
8	CyHV-3	YP_001096114.1	>YP_001096114.1 unnamed protein product [Cyprinid herpesvirus 3] MQAFKLYEAFSDYLPKQVTEQEFDRGDGDNELMYVASVRLIEESFRVWACWPDSGRKKCFWIRPVWWPCV MSDRVYELVGRSKPFALASTRSLPQVGGVWLNNADTKQDVRCRLILFKNKRERQVFINLLRKEFPNDADV GTFEGSDSDMMGMAECILNRFLCCHFYRSPGFVSDPASDNPVISLNELWSCDAADESLYNVHFNFRDEVL LRKLKEAGALGRQEEARELEAKRAQAVATMPRRLVPELVYRCAFFDIECVFDSDHLDPNLDVGLDPTFAA DLKIEARVKSCFIKDFLPPRNTSNLRGYKEVTSVSLVYGGNERDQATGRK…	NC_009127.1:144730-151755	>NC_009127.1:144730-151755 Cyprinid herpesvirus 3, complete genome ATGCAAGCCTTTAAGCTGTACGAGGCCTTCAGCGACTACCTGCCCAAGCAGGTGACGGAGCAAGAGTTTG ACAGGGGCGACGGAGACAATGAGCTCATGTACGTCGCCTCCGTGAGGTTGATCGAGGAGTCCTTCAGGGT TTGGGCCTGCTGGCCGGACTCTGGCAGAAAGAAATGTTTCTGGATCAGGCCCGTGTGGTGGCCCTGCGTG ATGTCGGACAGGGTGTACGAGCTCGTGGGCAGGAGCAAGCCCTTCGCGCTGGCCTCGACGCGGTCGCTGC CGCAGGTCGGCGGCGTGTGGCTCAACAACGCCGACACCAAGCAGGACG…
9	AciHV-1 200413-11TC	WAS29285.1	>WAS29285.1 DNA polymerase catalytic subunit [Lake sturgeon herpesvirus] MESNCYIRQLYPNVFPQHASLSSQQQREENTPLFISSIRCLDSRGSNNTAQAELLVYVYNLNTKTRHIIR VGPLNYLAIIPHHLIFSLSPIIEAHQKHLTITPPRLGTFYNGDTKETFKGLAFLFSTESAYFNFTTACNR QHNNASCSYFLSSMYRGNIPVFMSGLLCAHTFFVKGPLKDRYKPHDFIFDAQFDQEVIANRLDDIVANTR REAGFDIETIVGDDNVDPELSCPSFKAHFLAPFKQSSERRQQLLAKIKGKSTPPSGLDSNIACQLKEITS VALVVANAHLPKPPGGHRKELLVYYNASRARAPVERVPAEDV…	OP729413.1	>OP729413.1 Lake sturgeon herpesvirus isolate 200413-11TC DNA polymerase catalytic subunit gene, complete cds ATGGAATCAAACTGTTATATCAGACAGCTCTATCCCAATGTGTTTCCCCAACACGCCTCTCTCTCATCCC AACAACAAAGAGAGGAGAACACGCCCCTCTTTATCTCTTCCATCCGCTGTTTAGACTCGCGGGGCAGCAA CAACACCGCGCAAGCAGAGCTGTTGGTCTACGTCTATAACCTCAACACTAAAACGCGACACATCATTAGA GTAGGCCCGTTGAACTACCTGGCCATCATACCCCACCATTTAATTTTTAGCTTGAGCCCCATTATAGAGG CTCAT…
10	AciHV-1 UCD	UKB92884.1	>UKB92884.1 DNA polymerase catalytic subunit [Acipenserid herpesvirus 1] MESNCYIRQLYPTIFPHHTTLSTAEQEQATPLFISSIRCLDSRGGNATSAELLVYAYDLHTKTQHIFRVG PLNYLAILPHRLVFKLSSIIEAHQNHLTISPPRLGTFYNGDTKEYFEGLAFLFNTESAYFNFLTACNRQE NNAISSYFQSSMYRGNIPVFMSGLLCAHTFFIQGPVKARYQPHDFIFDTQFDQDVIANQLDDIVANTRRE AGFDIETIVGDDCMDPELLCPSFKAHFLAPFKQSAERRQKLLAKIKGKSTPPSGLDSNIACQLKEITSVA LVIANTHLPKPPDGGHRKELLVYYNASRAKAPVERVPAEDVN…	OK275729.1	>OK275729.1 Acipenserid herpesvirus 1 strain UC Davis DNA polymerase catalytic subunit gene, complete cds ATGGAATCAAACTGTTACATCAGACAACTCTATCCTACCATATTTCCCCATCACACCACCCTTTCAACCG CTGAACAAGAACAGGCAACGCCCCTTTTTATCTCTTCCATTCGCTGTTTAGACTCGCGAGGCGGCAATGC CACATCAGCTGAGCTGTTGGTATATGCTTATGACCTACACACTAAAACCCAGCACATTTTTCGCGTAGGT CCTTTAAATTATCTAGCTATCCTTCCTCACCGCTTGGTTTTTAAATTAAGCTCTATCATAGAAGCTCATC AAAACCATT…
11	AciHV-1 WR	UMM52714.1	>UMM52714.1 DNA polymerase catalytic subunit [Lake sturgeon herpesvirus] MESNCHLRRLYPDSFPQHAVLSESDKNRLTPLFISSIRCLDSRGSTSLSFSAAELLVCVYNLRAKTRHVV RVGPLNYLAIVPRRLVFGLSPVIEAHQKHLTVTPPRLGTFYNGDIKESFEGLAFLFATESAYFNFTAACN RQHPNSVSSYFLSSMYRGNVPVFMSGLLCAHTFFVDGPLKARYEPREFIFDSQFDQEVIANRLDDIVANT RREAGFDIETIVGDDNVDPELSCPSFKAHFLAPFKQSAERRQQLLAKIKGKSTPPSGLDSNIACQLKEIT SVALVVANAHLPKPPGGHRKELLVYYNASRARAPVERVPAED…	OK485036.1:54049-56898,56993-58855	>OK485036.1:54049-56898,56993-58855 Lake sturgeon herpesvirus strain Wolf River, complete genome ATGGAGTCCAACTGTCACCTCAGGCGGCTCTATCCCGACTCTTTTCCCCAACACGCCGTTCTCTCAGAGT CCGACAAAAACCGGTTGACGCCCCTCTTTATCTCCTCTATTCGCTGTTTAGATTCGAGGGGCTCTACATC TCTTTCTTTTTCTGCCGCCGAACTGTTGGTCTGCGTCTATAACCTACGCGCCAAAACGAGGCATGTGGTC CGGGTCGGTCCCTTAAACTATCTGGCCATTGTACCCCGCCGTTTGGTCTTTGGCTTGAGCCCGGTCATAG AGGCCCACCAAAAACACC…
12	AciHV-2 NB 2015	OR242760	>OR242760 (nucleotide accession number) MDSTASIAALTHLFPQRCSLTSDLTPLFFSSVRHITIAKQDALLIHALNLNTKENFYLRIVNLNFFIVAPQSALTIGSFNNLVESVAPRFFYDYVVYNGDRKCDMEARLYVVDSLATYKRMVSEGTAILNRCGENMYTYGDYTTTYDGNTIALYNNLLCSHVYYTQLKDSAYSPWDFIYDEAKDSEYVMKLSTIIPLCKREAAFDIETIVQESAMDPDLCCLAFDKHEFGDMADVAEMVTALKDMGMTGIPTSPFNGITQKLHEITSISLVVCNYHLPEGNRKELIVYYNAKLIAKPLQEIPTRYLGLDYHRIKFQECKNEFYMLLKFINKLKKSVDVLYVYNAQFDIKVILQRLAYYA…	OR242760	>OR242760 ATGGATTCTACTGCAAGCATTGCCGCGCTGACCCACCTGTTTCCTCAGCGATGTTCTCTAACGAGTGATTTAACACCATTATTTTTTTCTTCTGTTCGACACATCACAATTGCAAAACAAGATGCGCTTTTGATCCACGCGCTCAATTTAAACACAAAGGAAAATTTTTATCTCCGGATTGTCAACTTAAATTTTTTTATAGTTGCGCCTCAATCTGCTTTGACTATCGGCTCTTTTAACAACTTGGTTGAGAGCGTCGCACCTCGCTTTTTTTATGACTATGTTGTCTACAATGGCGACCGCAAGTGTGACATGGAGGCTCGTTTATATGTTGTTGACTCACTGGCGACATACAAGAGGATGGTGTCTGAAGGCACAGCTATTTTAAA…
13	AciHV-2 SRWSHV	YP_009664599.1 ORF57+58	>YP_009664599.1 ORF57+58 [Acipenserid herpesvirus 2] MDSTSSIAALTHLFPQRCSPGSELTPLFFSSVRHITIAKQDALLIHALNLTTKESFYLRIVNLNFFIVAP RSALTIGSFNNLVESVAPRFFHDYVVYNGDLKCDMEARLYVVDSIATYKRLVSEGTAILKRCGENMYTYG DYVTTYDGNTIALYNNLLCSHVYYASLKDSAYSPWDFTYDEARDSEYVMKLNTIIPFCKREAAFDIETIV QESAMDPDLCCLAFEKHEFSGMADAVEMVTALKDMGMTGIPTSPFNGITQKLHEITSISLVVCNYHLPKK DRKELIVYYNAKLIKSPLQEISTDYLGLDYSRIKFQECKNEFYMLLKFINKLKKSVDVLYVY…	NC_043042.1:40279-44897 (join(40279..43071,43167..44897))	>NC_043042.1:40279-44897 Acipenserid herpesvirus 2 strain SRWSHV, partial genome ATGGATTCTACTTCAAGCATTGCTGCGCTAACTCACCTCTTTCCTCAAAGATGTTCCCCAGGGAGTGAGT TAACACCGCTATTTTTTTCTTCTGTTCGCCACATCACAATTGCAAAACAAGATGCGCTTTTAATACACGC GCTCAATCTAACTACAAAGGAAAGTTTTTACCTCCGGATTGTAAATCTCAATTTTTTTATAGTTGCACCT CGCTCTGCTTTGACTATCGGCTCTTTTAACAACTTGGTTGAGAGTGTTGCACCGCGCTTTTTTCATGACT ATGTTGTCTACAATGGTGATCTCAAGTGTGACAT…
14	AciHV-3 UNR	OR242755	>OR242755 (nucleotide accession number) MENQLHTLYPEHCVQQGGSYGERYGLDFPRLYRETGLVPLYFASVRCSDCLDATDKSCLVVYAYDLYFGKRKTILVYPIIYPVIVPSDTLDSFDSPSLAWVKSNVLTWPPKTGSFFNGETKHWIDGSVLAFHSKTNYGRFCSQAPHALTYNRWMFFEGNAQALINGLFCSNVYLVNGNKPTNTLRPSDFTFDARLDENVIAGCLDSIIIPAIKREAAFDIETVVFENNLDPDLVCNRYEAQRNASLSAVLAQKEKCCLDPQLLPKIGVENNIALSMKEITSISLVVRNYGGARKKMSVFYNSKRCQGPLAIGEDEDIAVDPERVDFIACGSEYEVLVRFTAALRDVDVLYVYNQDFDMY…	OR242755	>OR242755 ATGGAAAACCAGTTACACACCCTTTACCCCGAGCACTGCGTCCAACAAGGCGGCAGTTACGGAGAGAGGTACGGCTTGGATTTTCCCCGGCTTTACAGAGAGACGGGACTTGTGCCGCTCTACTTTGCGTCCGTTAGGTGCAGCGATTGCTTAGATGCGACGGACAAGTCCTGTCTCGTGGTTTACGCTTACGACCTTTACTTCGGAAAACGCAAAACAATTCTGGTGTACCCGATTATCTATCCGGTGATCGTTCCGTCTGACACCCTGGATAGTTTTGACTCGCCGTCCTTGGCCTGGGTGAAATCAAACGTCTTGACCTGGCCGCCTAAGACGGGCTCCTTTTTTAACGGCGAAACGAAGCACTGGATCGATGGCTCAGTTCTTGC…
15	AciHV-3 fAciRut3	OV754656.1:c9544662-9539794 Acipenser ruthenus genome assembly, chromosome: 48	>OV754656.1:c9544662-9539794 Acipenser ruthenus genome assembly, chromosome: 48 MENQLHTLYPEHCVQQDGSYGERYGLDFPRLYRETGLVPLYFASVRCSDCLDATDKSCLAVYAYDLYFGKRKTILVYPIIYPVIVPSDTLDSFDSPSLSWVKSNVLTWPPKTGSFFNGETKLWIDGSVLAFHSKRNYGRFCSQAPHALTYNRWMFFEGNAQALINGLFCSNVYLVNGNEPTNTLRPSDFTFDARLDENVIAGCLDSIIIPAIKREAAFDIETVVFENNLDPDLVCNRYEAQRNASLSAVLTQKEKCCLDPQLLPKIGVENNIALSMKEITSISLVVRNYGGARKTMSVFYNSKRCQGPLAIGEDEDIAV…	OV754656.1:c9544662-9539794 chr48	>OV754656.1:c9544662-9539794 Acipenser ruthenus genome assembly, chromosome: 48 ATGGAAAACCAGTTACACACCCTTTACCCCGAGCACTGCGTCCAACAAGACGGCAGCTACGGAGAGAGGT ACGGCTTGGATTTTCCCCGGCTTTACAGAGAGACGGGACTTGTGCCGCTCTACTTTGCGTCCGTTAGGTG CAGCGACTGCTTAGATGCGACGGACAAGTCTTGTCTCGCGGTTTACGCTTACGACCTTTACTTCGGAAAA CGCAAAACAATTCTGGTGTACCCGATTATCTATCCGGTGATCGTTCCGTCTGACACCCTGGATAGTTTTG ACTCTCCGTCCTTGTCCTGGGTGAAATCAAACGTC…
16	AciHV-3 WHYD	RXM96545.1	>RXM96545.1 hypothetical protein EOD39_15531 [Acipenser ruthenus] MENQLHTLYPEHCVQQDGSYGERYGLDFPRLYRETGLVPLYFASVRCSDCLDATDKSCLAVYAYDLYFGK RKTILVYPIIYPVIVPSDTLDSFDSPSLSWVKSNVLTWPPKTGSFFNGETKLWIDGSVLAFHSKRNYGRF CSQAPHALTYNRWMFFEGNAQALINGLFCSNVYLVNGNEPTNTLRPSDFTFDARLDENVIAGCLDSIIIP AIKREAAFDIETVVFENNLDPDLVCNRYEAQRNASLSAVLTQKEKCCLDPQLLPKIGVENNIALSMKEIT SISLVVRNYGGARKTMSVFYNSKRCQGPLAIGEDEDIAVDPERVDFIAC…	SCEB01001571.1:37057-41925	>SCEB01001571.1:37057-41925 Acipenser ruthenus isolate WHYD16114868_AA scaffold2740, whole genome shotgun sequence ATGGAAAACCAGTTACACACCCTTTACCCCGAGCACTGCGTCCAACAAGACGGCAGCTACGGAGAGAGGT ACGGCTTGGATTTTCCCCGGCTTTACAGAGAGACGGGACTTGTGCCGCTCTACTTTGCGTCCGTTAGGTG CAGCGACTGCTTAGATGCGACGGACAAGTCTTGTCTCGCGGTTTACGCTTACGACCTTTACTTCGGAAAA CGCAAAACAATTCTGGTGTACCCGATTATCTATCCGGTGATCGTTCCGTCTGACACCCTGGATAGTTTTG …
17	AciHV-3 Gen M01	VTUV01000924.1:c127046-122178	>VTUV01000924 ste926 rc2983-1997 MTRLERVIAEQKEQLAACEASVERLEKAAADAENKRSAEVSLLNRDEPDVIRILRRQKEDADARRLAAAE QADVYFAENQQLRREKAALEEALEALKKSFGDHRLSGEKERALAMKKIENVINAVEANAFLPAIVSRRVK DFFLNAFLQMFAADSKTTEAVTQNMVKAGGASPSFDMLVNIVLTQINHEWMQKHYWSKCPSPNGTVRLHY FYFKTFRCEGTVPFVTWMYLLKYGSSVVGKTHVNTSQLLLSVANVQTYLKHFMCQIEQNEARFHSEEDEL FVAPSAANVEKKNEAGDEDETTELPEPKSARPLLATLFDEPRRASPAVFKLVDYTVKAKRKQNNKDEYDG ADDKAADDDGA…	VTUV01000924.1:c127046-122178	>VTUV01000924.1:c127046-122178 Acipenser ruthenus isolate Gen_M01 ste_926, whole genome shotgun sequence ATGGAAAACCAGTTACACACCCTTTACCCCGAGCACTGCGTCCAACAAGACGGCAGCTACGGAGAGAGGT ACGGCTTGGATTTTCCCCGGCTTTACAGAGAGACGGGACTTGTGCCGCTCTACTTTGCGTCCGTTAGGTG CAGCGACTGCTTAGATGCGACGGACAAGTCTTGTCTCGCGGTTTACGCTTACGACCTTTACTTCGGAAAA CGCAAAACAATTCTGGTGTACCCGATTATCTATCCGGTGATCGTTCCGTCTGACACCCTGGATAGTTTTG ACTCTCCGTC…
18	IcHV-1	NP_041148.2	>NP_041148.2 ORF57 [Ictalurid herpesvirus 1] MDRNAVLYGVLEHRLPKWVELSDDTDLEPFFFSSVRYITAGSEDAIMIQALNLNTDEIVVFLVTNLNFMA LIPTVYIENPGIRQLIASTPISYRSPITVFNGDLKKWMDCDLFVFGTMAAQKAFIKAGNSVLGSLGGNVY TYGDHVSNFDGNTPVLQNNLMCSHVYYTRYKTDVYAPWEFYYDQKRDQGYLMSLPAIIPRCKREGAFDIE TIVHENAMDQDLNCQKFFKSEFRSMEESQVLIQRFREAGVTGLPPSPFVGITQKLHEIVSISLVVCNYHK TGPKKKEYYVYYNTKKMENPMEMIPVEHLHLDASRIKFEACKNEFYMLLAFINRLRKSVNVLYVYNAQFD…	NC_001493.2:73958-78608	>NC_001493.2:73958-78608 Ictalurid herpesvirus 1 strain Auburn 1, complete genome ATGGATAGAAACGCTGTTCTCTACGGGGTCCTGGAGCACAGGCTACCGAAGTGGGTGGAGTTGTCTGATG ACACGGACCTCGAACCTTTCTTCTTCTCCTCTGTGCGCTACATCACAGCTGGAAGCGAGGATGCGATCAT GATCCAGGCCCTGAACCTCAACACGGATGAGATTGTGGTTTTCCTCGTGACAAACCTGAACTTCATGGCG CTAATCCCCACGGTGTACATCGAAAATCCTGGGATTCGGCAGTTGATCGCCTCCACCCCGATTTCGTACA GGTCTCCCATCACCGTCTTCAATGGGGATCTGA…
19	IcHV-2	YP_009447884.1	>YP_009447884.1 ORF57 [Ictalurid herpesvirus 2] MDRNAVLCEVLKHRLPQWTEIPDDSPMDPYFFSSVRYISIKNEDGILIQALNLRTNEVVTFLVMDINFLA LVPMTHINNPQIQMLVSTAPLAYRAPIMVFNGDLKKEMYCELLVFKTMGDQKAFIEQGNNVLKPLWDNIY TYGDHVSNYDGNTVVLQNNLMCSHVYYTTYKTTPYTPQEFFYDEARDQKFLMNLRDIIPRCKHEAAFDIE TIVHETAMDPDLRCKAFADYEFRDLEYCRLAVHELQEAGVKGLPPSPFVGITQKMHEITSISLVVCNYHK TGEQKKDYFIYYNNKLVKNPLEMIPVEHLQLDPARLKISGCKNEFYMLLAFINQLRKSVNVLYVYNA…	NC_036579.1:77744-82383	>NC_036579.1:77744-82383 Ictalurid herpesvirus 2 strain 760/94, complete genome ATGGACCGCAACGCTGTTCTATGTGAGGTGTTGAAGCACAGACTGCCCCAGTGGACCGAGATCCCGGACG ATTCACCGATGGATCCCTACTTCTTTTCTTCCGTGAGATACATCTCCATCAAGAACGAGGATGGGATTCT CATCCAGGCCCTCAATCTACGGACCAACGAGGTGGTGACCTTTCTTGTGATGGACATCAACTTTCTCGCG CTCGTGCCAATGACTCACATCAACAACCCCCAAATCCAGATGCTGGTGTCCACGGCCCCGTTAGCCTACC GGGCTCCGATTATGGTCTTCAACGGGGATCTCAAG…
20	SiHV-1	AVP72265.1	>AVP72265.1 DNA polymerase catalytic subunit [Silurid herpesvirus 1] MDRNAVLCEVLKHRLPQWTEIPDDSPMDPYFFSSVRYISIKNEDGILIQALNLRTDEVVTFLVMDINFLA LVPMTHINNPRIQMLVATAPLAYRAPIMVFNGDLKKEMYCELLVFKTMGDQKAFIDQGNNVLRPERDNIY TYGDHVSNYDGNTVVLQNNLMCSHVYYTTYKTTPYTPQEFFYDEARDQKFLMNLRDIIPRCKHEAAFDIE TIVHETAMDPDLRCRAFENHEFQDLEYCRLAVHDLQGAGVKGLPPSPFVGITQKMHEITSISLVVCNYHK TGEQKKDYFIYYNNKLVKNPLEMIPVEHLQLDPERLKISGCKNEFY…	MH048901.1:80946-83747,83846-85582	>MH048901.1:80946-83747,83846-85582 Silurid herpesvirus 1 strain KRB14001, complete genome ATGGACCGCAACGCTGTTCTGTGTGAGGTGTTGAAGCATAGGCTGCCCCAGTGGACCGAGATCCCGGACG ATTCACCGATGGATCCATACTTCTTTTCTTCCGTGAGGTACATCTCCATCAAGAACGAGGATGGGATCCT CATCCAGGCCCTCAATCTACGGACCGATGAGGTGGTGACCTTTCTCGTGATGGATATCAACTTTCTCGCG CTCGTGCCGATGACCCACATCAACAATCCCCGGATTCAGATGTTGGTGGCCACGGCCCCCCTCGCCTACC GGGCCCCAATCATGGTTTTCAACG…
21	HSV-1	YP_009137105.1	>YP_009137105.1 DNA polymerase catalytic subunit [Human alphaherpesvirus 1] MFSGGGGPLSPGGKSAARAASGFFAPAGPRGASRGPPPCLRQNFYNPYLAPVGTQQKPTGPTQRHTYYSE CDEFRFIAPRVLDEDAPPEKRAGVHDGHLKRAPKVYCGGDERDVLRVGSGGFWPRRSRLWGGVDHAPAGF NPTVTVFHVYDILENVEHAYGMRAAQFHARFMDAITPTGTVITLLGLTPEGHRVAVHVYGTRQYFYMNKE EVDRHLQCRAPRDLCERMAAALRESPGASFRGISADHFEAEVVERTDVYYYETRPALFYRVYVRSGRVLS YLCDNFCPAIKKYEGGVDATTRFILDNPGFVTFGWYRLK…	NC_001806.2:62807-66553	>NC_001806.2:62807-66553 Human herpesvirus 1 strain 17, complete genome ATGTTTTCCGGTGGCGGCGGCCCGCTGTCCCCCGGAGGAAAGTCGGCGGCCAGGGCGGCGTCCGGGTTTT TTGCGCCCGCCGGCCCTCGCGGAGCCAGCCGGGGACCCCCGCCTTGTTTGAGGCAAAACTTTTACAACCC CTACCTCGCCCCAGTCGGGACGCAACAGAAGCCGACCGGGCCAACCCAGCGCCATACGTACTATAGCGAA TGCGATGAATTTCGATTCATCGCCCCGCGGGTGCTGGACGAGGATGCCCCCCCGGAGAAGCGCGCCGGGG TGCACGACGGTCACCTCAAGCGCGCCCCCAAGGTGTACTGCGG…
22	SaHV-2	NP_040211.1	>NP_040211.1 DNA polymerase [Saimiriine gammaherpesvirus 2] MDFYNPYLSKKPTDTKTPKLHTTRQSICRLVPKCFRNPTEKGVVSVSSFALPTYFFKGNENKVYLENGKS MWHLRRPCKNALLEEQSITFHIYDIVETTYSEDRCNDIPFKFQTDIIPNGTVLKLLGRTLEGASVCVNVF GQRNYFYVKVPEGGNITYLIKQALNEKFSPSCAYQTEAVKKKILSRYDPEEHDVFKVTVSSSLSVYKISD SLVSNGCEVFETNVDAIRRFVIDNDFSTFGWYTCKSACPRITNRDSHTDIEFDCGYYDLEFHADRTEWPP YNIMSFDIECIGEKGFPCAKNEGDLIIQISCVFWHAGALDTTRNMLLSLGTCSAV…	NC_001350.1:20507-23536	>NC_001350.1:20507-23536 Saimiriine herpesvirus 2 complete genome ATGGATTTTTACAACCCATATCTAAGTAAAAAGCCAACAGATACAAAGACACCTAAGCTTCATACAACTA GACAATCTATATGTAGGTTAGTCCCTAAATGTTTTAGAAATCCTACTGAAAAAGGCGTAGTGTCTGTGTC TTCTTTTGCTCTTCCAACTTACTTTTTCAAAGGTAATGAGAATAAAGTATATCTTGAAAATGGTAAGTCT ATGTGGCACTTAAGAAGACCGTGTAAGAACGCGTTGCTAGAAGAACAATCTATTACGTTCCATATTTATG ACATAGTAGAAACTACTTATTCAGAAGACAGATGTAACGATATTCCTTT…

## Sheet: Table S11. helprimhel
Table S11. List of virus isolates and Genbank accession numbers for helicase-primase helicase subunit sequences included in the concatenated sequence used to reconstruct the Bayesian phylogeny for AciHV-3.
# of taxa	Virus	Protein NCBI accession #	Protein sequence	DNA NCBI accession #	DNA sequence (5' to 3')
1	RaHV-1	YP_656748.1	>YP_656748.1 ORF93 [Ranid herpesvirus 1] MAGAAQQSAGAPRRSAQGVLMSSAQYADVQQLEWALGVRDLVLFGPRSDDVVVTLCGDAGAGKSRALTLL LDALKRVSLDHVVCMTATTNAAVNAAPSVRHTTHSALGINNRVLLEHPFRTPAEKDSFRRHYIEYNSNHL VALQRLRAMSPGILEMIKTKHPEHSCVELTPRCYLCFLAMWGARCDYAPAAWNKPMLVIDEYAMMSAELF EKFMCAHEMLTMKQQGRVVVLVGSVSQLSWPNSTLLTNSERFVNDHVCTTHLWHNFRQSSELADALTCMQ FNVVTEACARLLAARVIGEEKACDPKHLPSALRIFNQNARREAFNQACMRGKTLVHLEGLRISGSTQDRK KLL…	NC_008211.1:166370-168058	>NC_008211.1:166370-168058 Ranid herpesvirus 1 strain McKinnell, complete genome ATGGCAGGCGCTGCGCAACAAAGCGCCGGCGCGCCGCGGCGGAGCGCCCAAGGTGTTTTAATGTCTTCCG CCCAATATGCCGACGTGCAGCAGTTGGAGTGGGCTTTGGGTGTTCGGGATTTGGTTTTGTTTGGCCCGCG TTCGGACGACGTGGTCGTAACGTTGTGTGGAGATGCTGGTGCGGGCAAGTCACGCGCCCTAACCTTGCTA TTAGATGCGCTCAAGCGGGTCTCTTTGGATCACGTGGTGTGTATGACCGCGACCACCAATGCAGCGGTCA ACGCAGCGCCCAGCGTGCGCCACACCACACATTC…
2	RaHV-2	YP_656637.1	>YP_656637.1 ORF129 [Ranid herpesvirus 2] MQKQEGEADAKLEVIGAAEEYARIQQQNFVKGVLQVFTDGPLDKDVIITLCGDAGTGKSHTLNMLEEQLK ILGWYHLLLITTTTHAASAILCRDTPTIYSATCLNNQKLLHCAPVELDEELRKSNSAFSDIRDTWDANVE ARLTQSRRHNHFCKTFSNRCVQCMKMYARYHGECRAKVFGKSIVVIDEMGMLDRKSLEKVIMASRFFNPS CGMVFILCGSISQLTMPALEGIWQSSLLEELWLGGCYLSYNFRLNQDYELADSLACMQHNVVTQSCKELL DACVIEDSRYTLCPEFKPEAVRIFNANRLRDDYNDKCLAYHVQQNPDLVIYDLSPTMYKAEEQNHSVANR AW…	NC_008210.1:193296-194858	>NC_008210.1:193296-194858 Ranid herpesvirus 2 strain ATCC VR-568, complete genome ATGCAAAAACAAGAAGGCGAGGCTGATGCCAAGCTGGAGGTAATTGGGGCGGCCGAGGAGTACGCGCGTA TCCAACAGCAAAACTTTGTCAAGGGGGTGCTGCAAGTTTTCACCGACGGTCCCTTGGACAAAGACGTGAT CATCACGCTGTGCGGGGACGCGGGGACGGGCAAGAGCCACACGCTAAACATGCTGGAGGAGCAGCTCAAG ATACTGGGATGGTACCACCTGCTGCTCATCACCACCACCACGCACGCCGCCTCCGCCATCCTTTGCCGAG ACACCCCCACCATCTACAGCGCCACCTGCCTC…
3	RaHV-3	YP_009362382.1	>YP_009362382.1 hypothetical protein [Ranid herpesvirus 3] MNLEEYSTARQRAWAYDVVELLISEPVDKHHILLLAGDAGSGKSKTLCLLRDLLTQLGSGDAICVTATTH AAVASSEACQHTVYSALGINTNTLLSHVCITEEEQQRFTFIYKKRHAELLNRLSILKLEERKALETSARY VEPHDCTTLSNKCCICRHIVKTATSGCGPPALNKPVLVVDEYGILSASDINKIIIAADLLNMGKIIIILV GSVSQLCKPKETPIWQSNLFNEHYLHSAYLSHNYRQSGDSTLSDCLSALQHNVISKECVELINSRCIVNK SDALNPAFMPNALRIFNDNVSRNKYNTAMSEAAVAKGMVLTELPSHHLSGTEEYQT…	NC_034618.1:81885-83399	>NC_034618.1:81885-83399 Ranid herpesvirus 3 isolate FO1_2015, complete genome ATGAACTTAGAAGAATATAGTACGGCTCGCCAAAGAGCCTGGGCGTACGATGTGGTGGAACTCTTGATTT CGGAACCGGTCGATAAACATCACATATTACTACTGGCAGGCGACGCTGGCTCTGGAAAGTCAAAAACCCT ATGCCTTTTGCGCGACCTACTAACTCAATTAGGCTCAGGAGACGCAATTTGTGTGACTGCAACTACGCAC GCTGCAGTCGCAAGCAGTGAAGCCTGTCAACACACAGTGTATTCTGCGTTGGGCATCAACACCAATACAT TACTTAGTCATGTTTGTATAACCGAGGAAGAACAGC…
4	BfHV-1	YP_009552891.1	>YP_009552891.1 ORF93-like protein [Bufonid herpesvirus 1] MDPRAYAENAQREWARGVFDLFLFGPPEDNVILILAGDAGSGKTRSLKLLTEMLDAVGLGHIIAYTATTN AAVQASVSDNCCTVHSALGVNTNELLKSPFSTIEDRKRFEKLFLKRHERYLTAKEAVEKRQDELLEKIRL ANRDHVCKSLNPRCAWCVQALHTVPEMPGAACKPILVIDEYGMLSASEFDKLMFAYDTLSPSYFGKIVIL VGSVSQLSWRAAKPLTESSRFMSDFVHSTNLWYNFRQEEDLADALSVMQFNTITDWSVSVLGRGMVGLEK ATDPEFKPGALRIFNSDAERDIFNFKCSQMKKTVKLPGLRITGSGPDRDALLHMLG…	NC_040681.1:c37382-35793	>NC_040681.1:c37382-35793 Bufonid herpesvirus 1 strain FO1_2015, complete genome ATGGACCCAAGAGCTTATGCAGAAAATGCACAAAGAGAATGGGCAAGAGGTGTCTTTGATTTATTTTTGT TTGGCCCCCCTGAAGATAATGTAATTTTAATTTTAGCGGGAGACGCTGGTTCTGGCAAGACACGATCTCT AAAACTGCTTACCGAAATGCTAGATGCTGTAGGTCTTGGGCACATTATAGCTTACACAGCTACAACAAAT GCAGCTGTGCAGGCTTCTGTGTCTGATAATTGCTGCACAGTTCATTCTGCGCTTGGTGTCAACACAAATG AACTGTTGAAGTCTCCGTTCAGCACAATTGAGGA…
5	AngHV-1	YP_003358176.1	>YP_003358176.1 helicase-primase helicase subunit [Anguillid herpesvirus 1] MEQGPEPSRIEMEELSTSSYPPAEIDRLTTYSRLLQIKWVSYIFSCLALPIKEPLPVVLSGDAGAGKTKA ITLIRDKLRKSPFILTTGASTVNVAAMHNVRTLHSILGVNTAELLREDIPLEQWFSEWCTKYTAELTKID AARTAYIANPDHACPKIILRCEACSRYVFKYVAGVSVDNGEMRDKGCWPLLLAPATTPAILVDEFGMMHN TWLTRVFVALKRLAPPGDAHVLILVGSVTQLPPAHGKDQPKTSGSNKEGPWVNELLSQTRFSFHLPFSMR MKTDFEYGECLGMMQYNASTPLNKRIMDSRVDERALDNT…	NC_013668.3:c59181-57550	>NC_013668.3:c59181-57550 Anguillid herpesvirus 1, complete genome ATGGAACAGGGCCCTGAACCTTCGCGAATAGAAATGGAAGAGTTGTCAACCAGCTCATATCCGCCGGCTG AAATTGACAGATTGACCACTTACAGTAGGTTGTTGCAGATCAAATGGGTCTCTTACATTTTTTCGTGTCT CGCTCTGCCAATCAAAGAACCCCTGCCCGTGGTGCTCTCCGGTGATGCCGGGGCGGGCAAAACCAAAGCC ATCACATTGATCCGAGACAAGCTGCGCAAGTCTCCGTTTATACTCACCACCGGGGCCTCTACCGTCAACG TGGCCGCGATGCACAATGTCAGGACCCTACACAGCATCTTGGGAGTCA…
6	CyHV-1	YP_007003734.1	>YP_007003734.1 putative helicase-primase helicase subunit [Cyprinid herpesvirus 1] MDTDDLDNMCENGGDWDDAGAGSDDDEDLSTTPDPVPQALLNEVPEKSEMTRVTDHYLSYTSYLQNLWAG DMMDLLASPTLAPLARITLLTGCAGSGKTYAINKLRESAGQYCAITASTLNAAGIHADSCTVHKYLGFNT SELLDLNSTDSEWFAAYKEKHKDAFSYLARAHRDYIANPDHHCQTLRMRCAKCREWMNCPKTNSSSFSIE NGFAGPASIPMLVIDEYGMLTGGMLNRILIALKLWAPPGDQHLIVLVGSVTQLQPGRGPEDRNRPDDGLW TFAKWDRLLVSTFNLPFSVRSIEDPEYSECC…	NC_019491.1:120957-122624	>NC_019491.1:120957-122624 Cyprinid herpesvirus 1 strain NG-J1, complete genome ATGGACACTGATGACTTGGACAATATGTGCGAGAATGGTGGAGATTGGGATGATGCGGGAGCAGGGTCTG ATGATGATGAGGACCTATCCACAACACCAGACCCAGTCCCACAAGCACTTTTGAACGAAGTTCCCGAAAA GTCAGAGATGACACGGGTCACAGATCACTACCTCTCCTACACCAGCTACCTTCAGAACCTCTGGGCAGGG GACATGATGGACCTGCTGGCCTCCCCTACACTTGCCCCTCTCGCCAGGATCACGCTCCTCACGGGGTGCG CTGGTTCCGGCAAGACCTACGCTATCAACAAGCTT…
7	CyHV-2	YP_007003890.1	>YP_007003890.1 putative helicase-primase helicase subunit [Cyprinid herpesvirus 2] MDELDALCEADYYGEYDDYPSSEPYSTADADSDTAPPPSPPSTSGTYKPYQSSATSGTSYKPYQSTGTSG TYKPFRSGATTGKPTKRKRSESDDDDDDEMIVVKKSDTREEEEAATTTDAEPELKAQVTDHYMKYTSYLQ KVWVGDVLDLLGSPTNAPLARVCLLTGCAGSGKTYAINLLREAAGPMCNVTASTLNAAGIHADSRTIHSY MGFNTTELLDLNASDETWFLAYKERHKESLNNLQKSHRAYIANPTHECESLRMRCMKCQKWMDDPQLPNN AAPIQTNVFSGPARTPLLIIDEYGMLTGPML…	NC_019495.1:125096-127099	>NC_019495.1:125096-127099 Cyprinid herpesvirus 2 strain ST-J1, complete genome ATGGATGAACTCGACGCTCTGTGTGAGGCTGATTATTACGGAGAGTATGACGACTACCCATCATCCGAGC CGTACAGTACGGCCGACGCAGACTCAGACACTGCACCACCACCATCACCACCTAGTACGAGCGGTACCTA TAAACCCTACCAGTCCAGCGCTACCTCAGGTACATCCTATAAACCCTACCAGTCAACAGGTACCTCAGGT ACCTATAAACCATTCAGGTCTGGCGCTACCACAGGTAAACCGACCAAGCGTAAACGTTCAGAGTCCGATG ATGATGATGATGATGAGATGATTGTAGTGAAGAAA…
8	CyHV-3	YP_001096106.1	>YP_001096106.1 unnamed protein product [Cyprinid herpesvirus 3] MDADELDFCCDEFDLYGEEPSEASRLGYGDKDDDDDGGDDCDDSASVVPSPASSVSSTSSSYSFKAPQSR FNRGTNRFNPFKKKVKEDEDEDDEVKDEEETRVEVESKGALSKKVTDHYLAYTSHLQRVWASDIMDLLAS PTNALLARVCLLAGCAGAGKTYAINILREAAGPYCAVTASTLNAAGIHADSRTIHSYLGFNTTELLDLNS SDQEWFAEYKKRHKDTFDMLQQAHKAYIAKPNHDCPSLRMRCAKCQAWMSEPDDRGSGFDTIQSQAFTGP ARLPLLIIDEYGMLTGGMLARVLIALKLWAPPGDQHLVVLVGSVTQLQPG…	NC_009127.1:135907-137829	>NC_009127.1:135907-137829 Cyprinid herpesvirus 3, complete genome ATGGACGCCGATGAGCTCGACTTTTGTTGCGATGAGTTTGATCTGTACGGCGAGGAGCCCAGCGAGGCTT CTCGGCTGGGGTACGGGGACAAGGACGATGATGACGACGGCGGTGACGACTGCGACGACTCTGCTAGCGT CGTACCGTCGCCTGCCTCATCTGTGTCTTCCACCTCGTCCTCTTATTCTTTCAAGGCGCCTCAATCCAGG TTCAACAGGGGAACCAACAGGTTCAACCCTTTCAAGAAAAAGGTGAAGGAGGATGAGGATGAGGATGATG AGGTGAAGGACGAAGAGGAGACGAGGGTAGAGGTAGAGAGCAAGGGAG…
9	AciHV-1 200413-11TC	WAS29283.1	>WAS29283.1 helicase-primase helicase subunit [Lake sturgeon herpesvirus] MDRPAPVSDALAENPDSDRLTRYAHYTQEAWVDSILDLYFASPNKHLLVLAGDAGTGKTHALCMLNERFR ELNLRPPLFTATTKNAAGVLKCGSTTYHSALGINNQALLQASTVQEFMTLYRAKYRDFYALFDQCVAKSA SLASLLEPSGNGVHQCQALNVRCHRCSRTLHKALSKCGFVPPVAYTPVMVIDEYGMLDRLSLEKILAVLD SVSLPGQGHLIIMCGSITQLPPARVSNNNYVCQSPDWAGLFLHCQYLRVNHRQKADPAYGLSMGLFQFNV VTPQAVSLLNSRVLPELTRVYDPSFMPHALRIFNDNSSRDS…	OP729411.1	>OP729411.1 Lake sturgeon herpesvirus isolate 200413-11TC helicase-primase helicase subunit gene, complete cds ATGGATAGACCGGCTCCTGTCTCCGACGCCCTCGCAGAGAACCCTGATTCCGACCGATTGACCCGCTACG CCCATTACACCCAAGAAGCCTGGGTAGATTCTATCCTCGACCTCTATTTCGCCTCCCCTAACAAACACCT CTTGGTGTTGGCCGGAGACGCCGGGACGGGCAAAACCCACGCCCTCTGCATGTTAAACGAGCGGTTCCGA GAGCTCAACCTTCGACCCCCGCTCTTTACCGCCACCACCAAAAACGCAGCCGGGGTGCTCAAGTGCGGCT CCAC…
10	AciHV-1 UCD	UKB92885.1	>UKB92885.1 helicase-primase helicase subunit [Acipenserid herpesvirus 1] MDHSTHLANAVSENPDSDQLTRYAHYTQEAWVDSILDLYFASPNKHLLVLAGDAGTGKTHALCMLHERFK DLCLRPPLFTATTKNAAGVLKCGSTTYHSALGINNQALLQAPSVPEFMALYRAKYRDFYALFKQCAAKSA SLASLEPSGNGVHQCRELNIRCHRCSKTLYKALSKCGFVPPVAYTPVMVIDEYGMLDRLSLDKILAILDS VSLPGQGHIIIMCGSITQLPPARVTPDNYIGQSPHWAHLFLHCQYLRVNHRQKSDPAYGLSMGLFQFNTV TPQAVALLNSRVLPELSKVYDPSFMPDALRIFNDNSSRDTY…	OK275730.1	>OK275730.1 Acipenserid herpesvirus 1 strain UC Davis helicase-primase helicase subunit gene, complete cds ATGGATCACTCGACTCATCTCGCCAACGCCGTCTCAGAGAACCCTGATTCAGATCAATTGACTCGTTACG CTCACTATACCCAAGAAGCTTGGGTCGATTCCATCCTCGACCTCTATTTTGCTTCTCCTAACAAACACTT GTTGGTGCTAGCCGGAGACGCGGGCACAGGTAAAACCCACGCGCTCTGTATGTTACACGAGCGCTTTAAA GATCTTTGTCTCAGACCCCCCTTATTTACCGCTACCACAAAAAACGCCGCGGGGGTGCTCAAGTGCGGTT CTACTACC…
11	AciHV-1 WR	UMM52747.1	>UMM52747.1 helicase-primase helicase subunit [Lake sturgeon herpesvirus] MDRPALVSDALTENPDSDRLTRYAHYTQEAWVDSILDLYFASPNKHLLVLAGDAGTGKTHTLYMLDERFR ELNLRPPLFTATTKNAAGVLKCGSTTYHSALGINNQTLLQASTVAEFMTLYRAKYRDFYALFDQCVAKSA SLASLEPLGNRVHQCRELNVRCHRCSQTLQKALSKHGGFVPPVAYTPVVVVDEYGMLDRLSLEKILAVLD SVSLPGQGHLLIMCGSITQLPPARASVANNSLDQSPDWASLFLHCQYLRVNHRQKSDPAYGLSMGLFQFN LVTPHAVALLNSRVLPELPKVYDPSFMPDALRVFNNNSSRD…	OK485036.1:c97282-95702	>OK485036.1:c97282-95702 Lake sturgeon herpesvirus strain Wolf River, complete genome ATGGATAGACCGGCTCTTGTCTCCGACGCCCTCACAGAGAACCCTGATTCCGACCGATTGACCCGCTATG CTCATTACACACAAGAAGCTTGGGTAGATTCTATCCTCGACCTTTATTTTGCCTCCCCTAACAAACACCT CTTGGTGTTGGCGGGCGACGCCGGAACGGGTAAAACCCATACCCTCTATATGTTAGACGAGCGGTTTCGA GAGCTCAACCTCAGACCCCCGCTCTTTACCGCCACCACCAAAAACGCGGCCGGGGTGCTCAAGTGCGGCT CTACCACCTACCACAGCGCCCTGGGCATC…
12	AciHV-2 NB 2015	OR242761	>OR242761 (nucleotide accession number) MSQCISANVSDYAEFVQNEWVRGVMAAWFAEKGSMAMILSGDAGCGKSHTLMKLLTQMDRLGLSKCYTVAATTHKAASIMKNADARTYQSALGFNMEMCRANFEEFKKLYLKKYAAVIAKWDRIVLKTIELASSTSDHPCIELSMRCATCYDIVASVLKSTFPRPFFLGRGLLFIDEYGILSELSLQKILFVLSTFRLFDQGYILIFTGSVSQLPSPEMPQIWASMLFKEMISHTYSLFINFRVKDRGYAEAISLFQFNTITKPAVDIFNNKSIGPKAVDTTHDESITRIFNNNKDRDTYNINFVTMMEQRGCKKVTVNALINKVGASDISYGEFFDYLTITVPKIFNKTNKGSHTFFL…	OR242761	>OR242761 ATGTCTCAGTGTATAAGCGCCAACGTCTCAGACTATGCTGAGTTTGTACAAAATGAGTGGGTTCGGGGAGTTATGGCTGCTTGGTTTGCTGAAAAGGGTTCGATGGCGATGATTTTGTCTGGAGACGCGGGGTGTGGGAAAAGTCACACGTTGATGAAGCTTTTAACACAGATGGATCGACTCGGGCTTTCTAAGTGCTATACTGTGGCGGCTACGACTCACAAGGCGGCATCTATAATGAAAAATGCAGACGCGCGCACCTATCAATCTGCTTTGGGGTTTAACATGGAGATGTGCCGTGCAAACTTTGAAGAATTTAAAAAACTGTATTTAAAAAAATATGCGGCTGTCATTGCTAAATGGGACCGCATCGTGCTAAAAACGATTGA…
13	AciHV-2 SRWSHV	YP_009664566.1 ORF25	>YP_009664566.1 ORF25 [Acipenserid herpesvirus 2] MSEYINTHVSDYAEFVQNEWVRGVMAAWFAEKGSMAMILSGDAGCGKSHTLMKLLTQMDRLGLSQCYTVA ATTHKAASIMKAVDARTYQSALGFNMEMCRANFEEFKKLYLKKYAAVIDKWERIVLKTLELASSNSDHPC VELSMRCATCYSIIASVLKSTFPKPFFLGRGLLFIDEYGILSELSLQKILFVLSTFRLPDQGYILIFTGS VSQLPSPEMPQIWASMLFKEMISHTYSLFINFRVEDRGYAEAISLFQFNTITKPAVEIFNSKSIGAKAID TTHDESVTRIFNNNKDRDTYNINFVSMMEQRGCKKVTVNALINKVGTSDITYGEFFDYLTLTVPK…	NC_043042.1:1570-3066	>NC_043042.1:1570-3066 Acipenserid herpesvirus 2 strain SRWSHV, partial genome ATGTCTGAATATATAAACACACACGTCTCAGACTATGCTGAGTTTGTACAAAATGAGTGGGTTCGAGGAG TAATGGCTGCTTGGTTTGCTGAAAAAGGTTCAATGGCGATGATTTTATCTGGAGACGCTGGGTGTGGAAA AAGCCACACGTTGATGAAGCTTTTAACACAGATGGATCGCCTGGGACTGTCTCAATGTTACACTGTTGCG GCCACGACTCACAAGGCGGCGTCTATAATGAAAGCTGTAGATGCGCGCACTTATCAATCTGCTTTGGGTT TTAACATGGAAATGTGCCGCGCAAACTTTGAAGAGT…
14	AciHV-3 UNR	OR242756	>OR242756 (nucleotide accession number) MSSLTDYATFQQWEWVYGVLDVYFGTKAFSTVLLSGNAGVGKSHALKSLMRTVASLGMEHVCLLTATTKAAAGALGHGARTFHSALGINTAELLDDSLSCGEFLTLYKRKYKVFYGLFEKLLRANPLIWRREARHPCERLSGRCSKCLDIVRRHFLDTAGGFVPPCVHSPIVIVDEYGMLSARDFGKLCAVLNSCSLPGYGHLLVLTGSVTQLPPASVKEGIWTCRLLAQSILHTQYLSISHRHSRDLGFSEAVDTMQYNLVTRMTTDIIGSRTLGESESGQVLDPDFMPGVLRLFHDNVSRDTFNRLVAEKASPGPRLPLAPQWFFESRVDSYSIRRFKETALSRFRFNFSPEVKNHL…	OR242756	>OR242756 ATGAGCAGCCTGACAGACTATGCCACGTTCCAGCAGTGGGAGTGGGTCTACGGGGTGCTGGACGTGTACTTTGGCACAAAAGCGTTCTCGACCGTGCTGCTGTCCGGAAACGCGGGCGTGGGTAAGTCCCACGCTTTAAAATCGCTGATGAGGACCGTCGCGTCTCTGGGCATGGAACACGTTTGCCTCCTGACGGCCACCACGAAGGCGGCGGCGGGCGCGCTCGGTCACGGAGCCAGGACGTTTCATTCCGCCCTGGGCATCAACACCGCAGAGCTGCTGGACGACTCGCTCTCTTGTGGTGAATTTCTGACTTTGTACAAAAGGAAATACAAAGTGTTTTATGGTTTGTTTGAAAAGCTTTTACGAGCGAATCCTCTTATCTGGAG…
15	AciHV-3 fAciRut3	OV754656.1:9594994-9596538 Acipenser ruthenus genome assembly, chromosome: 48	>OV754656.1:9594994-9596538 Acipenser ruthenus genome assembly, chromosome: 48 MSSLTDYATFQQWEWVYGVLDVYFGTKAFSTVLLSGNAGVGKSHALKSLMRTFESLGMGHACLLTATTKAAAGALGHGARTFHSALGINTADLLDDSLSCGEFLTLYKRKYKVFYGLFEKLLRANPLIWRREARHPCKRLSGRCSKCLDIVRRHFLDTAGGFVPPCVHSPIVIVDEYGMLSARDFGKLCAVLNSCSLPGYGHLLVLTGSVTQLPPASVKEGIWTCRLLAQSILHTRYLSISHRHSRDLGFSEAVDTMQYNLVTRMTTDVIGSRTLDENESGQVLDPEFMPGVLRLFHDNVSRDTFNRLVAEKASPSPRLP…	OV754656.1:9594994-9596538 Acipenser ruthenus genome assembly, chromosome: 48	>OV754656.1:9594994-9596538 Acipenser ruthenus genome assembly, chromosome: 48 ATGAGCAGCCTGACAGACTATGCCACGTTCCAGCAGTGGGAGTGGGTCTACGGGGTGCTGGACGTGTACT TTGGCACAAAAGCGTTCTCGACCGTGCTGCTGTCGGGAAACGCGGGCGTGGGTAAGTCCCATGCTTTAAA ATCGCTGATGAGGACCTTCGAGTCTCTGGGCATGGGACACGCTTGCCTACTGACGGCCACCACGAAGGCG GCGGCAGGCGCGCTCGGTCACGGAGCCAGGACGTTTCATTCCGCTCTGGGCATCAACACCGCAGACCTGT TGGACGACTCGCTCTCTTGTGGTGAATTTCTGACTT…
16	AciHV-3 WHYD	SCEB01009455.1:c4294-2750 translated	>SCEB01009455.1:c4294-2750 translated MSSLTDYATFQQWEWVYGVLDVYFGTKAFSTVLLSGNAGVGKSHALKSLMRTFESLGMGHACLLTATTKAAAGALGHGARTFHSALGINTADLLDDSLSCGEFLTLYKRKYKVFYGLFEKLLRANPLIWRREARHPCKRLSGRCSKCLDIVRRHFLDTAGGFVPPCVHSPIVIVDEYGMLSARDFGKLCAVLNSCSLPGYGHLLVLTGSVTQLPPASVKEGIWTCRLLAQSILHTRYLSISHRHSRDLGFSEAVDTMQYNLVTRMTTDVIGSRTLDENESGQVLDPEFMPGVLRLFHDNVSRDTFNRLVAEKASPSPRLPLAPQWFFESRVDSYGIRRFKETALSRFRFNFSPEVKNHLVF…	SCEB01009455.1:c4294-2750	>SCEB01009455.1:c4294-2750 Acipenser ruthenus isolate WHYD16114868_AA scaffold11197, whole genome shotgun sequence ATGAGCAGCCTGACAGACTATGCCACGTTCCAGCAGTGGGAGTGGGTCTACGGGGTGCTGGACGTGTACT TTGGCACAAAAGCGTTCTCGACCGTGCTGCTGTCGGGAAACGCGGGCGTGGGTAAGTCCCATGCTTTAAA ATCGCTGATGAGGACCTTCGAGTCTCTGGGCATGGGACACGCTTGCCTACTGACGGCCACCACGAAGGCG GCGGCAGGCGCGCTCGGTCACGGAGCCAGGACGTTTCATTCCGCTCTGGGCATCAACACCGCAGACCTGT …
17	AciHV-3 Gen M01	VTUV01000924.1:177690-179234	>VTUV01000924 ste926 159813-161594 MSSLTDYATFQQWEWVYGVLDVYFGTKAFSTVLLSGNAGVGKSHALKSLMRTFESLGMGHACLLTATTKAAAGALGHGARTFHSALGINTADLLDDSLSCGEFLTLYKRKYKVFYGLFEKLLRANPLIWRREARHPCKRLSGRCSKCLDIVRRHFLDTAGGFVPPCVHSPIVIVDEYGMLSARDFGKLCAVLNSCSLPGYGHLLVLTGSVTQLPPASVKEGIWTCRLLAQSILHTRYLSISHRHSRDLGFSEAVDTMQYNLVTRMTTDVIGSRTLDENESGQVLDPEFMPGVLRLFHDNVSRDTFNRLVAEKASPSPRLPLAPQWFFESRVDSYGIRRFKETALSRFRFNFSPEVKNHLVFEGA…	VTUV01000924.1:177690-179234	>VTUV01000924.1:177690-179234 Acipenser ruthenus isolate Gen_M01 ste_926, whole genome shotgun sequence ATGAGCAGCCTGACAGACTATGCCACGTTCCAGCAGTGGGAGTGGGTCTACGGGGTGCTGGACGTGTACT TTGGCACAAAAGCGTTCTCGACCGTGCTGCTGTCGGGAAACGCGGGCGTGGGTAAGTCCCATGCTTTAAA ATCGCTGATGAGGACCTTCGAGTCTCTGGGCATGGGACACGCTTGCCTACTGACGGCCACCACGAAGGCG GCGGCAGGCGCGCTCGGTCACGGAGCCAGGACGTTTCATTCCGCTCTGGGCATCAACACCGCAGACCTGT TGGACGACTCG…
18	IcHV-1	NP_041116.1	>NP_041116.1 ORF25 [Ictalurid herpesvirus 1] MDVEIKEYAGFVQNEWVRGVASLWMTHPGDGAIVLSGDAGCGKSHAVGQLIEAFSRMGFAECVNITATTH KAVGVLKQPSCTTYQSSLMASIDMCQANFEEFKCLFDARHRQAIEMWDRIVSNRTGLAAVKKGHSCVTLN MRCPVCVATIHESIRCTDKPYPYFIARTMFIIDEYGILSELSLKKILYALSKFKLPGQGYILVFTGSVSQ LPSPEHPQIWQTPLLRDMIINTYSLFINFRVEDAAYAEAINLFQFNVITRPAVEMLNARVIGANAVDAEY CDSVTRIFNGNRERDAYNTRHTMVMEGRGAGRVDLTPVIEHVGGSASCRFGALIEYMCSTVPKIFNKATK…	NC_001493.2:33342-34838	>NC_001493.2:33342-34838 Ictalurid herpesvirus 1 strain Auburn 1, complete genome ATGGACGTTGAGATCAAAGAGTATGCAGGGTTCGTTCAAAATGAGTGGGTCAGGGGCGTCGCGAGCCTCT GGATGACCCACCCGGGTGACGGTGCGATCGTCCTCTCGGGCGATGCGGGTTGTGGGAAGAGTCACGCCGT GGGTCAGTTGATAGAAGCGTTTTCACGAATGGGCTTCGCCGAGTGTGTGAACATCACCGCCACCACCCAC AAGGCAGTTGGGGTCTTGAAGCAGCCGTCGTGCACCACATACCAATCATCCCTGATGGCCTCCATCGACA TGTGCCAGGCCAACTTTGAAGAATTTAAATGCC…
19	IcHV-2	YP_009447852.1	>YP_009447852.1 ORF25 [Ictalurid herpesvirus 2] MDDQKDVITLAPPEAPRKMSPQLKDYAGFVQTEWVRGVLNYWMMEPRGGAVVLSGDAGCGKSHALRELVE RVRELGLEECLNMTATTHKAVGVLDYPDCSTYQSSLMYNLDMCQATFDEFKTLFDGRLGHAIDMWERIVR NRRSLVTARKGHECESLNTRCTTCVSIMREALNTSGRMIPFFPGRTIFVIDEYGILSELSLKKILYALSK FTFDDQGYLLIFTGSVSQLPSPESPQIWQTELFNRMINHTYSLFINFRVDDVEYADAMNMFQFNIVTRPA LEILTDREIGDLAYDPEYRDEVTRVFNGNRERDSYNQRYGVMMEKRGAEKRVLTPIITNRGGSDRCS…	NC_036579.1:34983-36527	>NC_036579.1:34983-36527 Ictalurid herpesvirus 2 strain 760/94, complete genome ATGGATGACCAGAAGGATGTTATCACACTGGCCCCACCGGAGGCCCCGAGGAAGATGAGCCCTCAACTAA AGGATTACGCCGGATTTGTACAGACCGAGTGGGTGAGGGGGGTCCTCAACTACTGGATGATGGAACCCAG GGGCGGCGCCGTTGTACTATCCGGAGACGCGGGCTGTGGAAAGAGTCACGCGCTCCGCGAGCTCGTGGAG AGGGTCCGGGAACTCGGCTTGGAAGAGTGTCTCAACATGACCGCGACAACCCACAAGGCCGTTGGAGTGT TGGATTACCCGGACTGTTCCACGTACCAATCCTCG…
20	SiHV-1	AVP72202.1	>AVP72202.1 helicase-primase helicase subunit [Silurid herpesvirus 1] MDDQKDTTILTPPEAPRTLSPQMKGYAGFVQTEWVRGVLNYWMMEPRGGAIVLSGDAGCGKSHALRELVE RVRELGLEECLNMTATTHKAVGVLDYPGCSTYQSSLMYNLDMCQATFDEFKTLFDGRLGHAIDMWERIVR NRRSLVTARKGHECESLNTRCTTCVSIMREALNTSGRMIPFFPGRTIFVIDEYGILSELSLKKILYALSK FTFDDQGYLLIFTGSVSQLPSPESPQIWQTELFNRMINHTYSLFINFRVDDVEYADAMNMFQFNIVTRPA LEILTDREIGELAYDPEYRDEVTRVFNGNRERDAYNQRYGVMMEK…	MH048901.1:38785-40329	>MH048901.1:38785-40329 Silurid herpesvirus 1 strain KRB14001, complete genome ATGGACGACCAGAAGGATACTACCATCTTGACCCCACCAGAGGCCCCGAGGACACTGAGCCCTCAAATGA AGGGTTACGCGGGGTTTGTGCAGACCGAGTGGGTGAGGGGGGTCCTCAACTACTGGATGATGGAACCCAG GGGTGGTGCCATCGTACTATCCGGAGACGCCGGATGTGGAAAAAGTCATGCACTTCGTGAGCTTGTGGAG AGGGTCCGAGAACTTGGGCTGGAAGAGTGTCTCAACATGACTGCGACAACCCACAAGGCCGTTGGAGTCT TGGATTACCCCGGTTGTTCCACATACCAATCCTCGC…
21	HSV-1	YP_009137079.1	>YP_009137079.1 helicase-primase helicase subunit [Human alphaherpesvirus 1] MAAAGGERQLDGQKPGPPHLQQPGDRPAVPGRAEAFLNFTSMHGVQPILKRIRELSQQQLDGAQVPHLQW FRDVAALESPAGLPLREFPFAVYLITGNAGSGKSTCVQTINEVLDCVVTGATRIAAQNMYAKLSGAFLSR PINTIFHEFGFRGNHVQAQLGQYPYTLTSNPASLEDLQRRDLTYYWEVILDLTKRALAASGGEELRNEFR ALAALERTLGLAEGALTRLAPATHGALPAFTRSNVIVIDEAGLLGRHLLTAVVYCWWMINALYHTPQYAA RLRPVLVCVGSPTQTASLESTFEHQKLRCSVRQSENVL…	NC_001806.2:c15132-12484	>NC_001806.2:c15132-12484 Human herpesvirus 1 strain 17, complete genome ATGGCGGCGGCCGGCGGGGAGCGCCAGCTAGACGGACAGAAACCCGGCCCGCCGCACCTTCAGCAACCCG GGGACCGACCAGCCGTTCCAGGGAGGGCCGAGGCCTTTTTAAATTTTACGTCTATGCACGGGGTGCAGCC AATCCTTAAGCGCATCCGAGAGCTCTCGCAACAACAGCTCGACGGAGCGCAAGTGCCCCATCTGCAGTGG TTCCGGGACGTGGCGGCCTTAGAGTCCCCCGCAGGCCTGCCCCTCAGGGAGTTTCCGTTCGCGGTGTATC TTATCACCGGCAACGCTGGCTCCGGAAAGAGCACGTGCGTGC…
22	SaHV-2	NP_040246.1	>NP_040246.1 helicase [Saimiriine gammaherpesvirus 2] MAELSPEFILNMTSDAKVRIIVEKIRKLSNITTRPPEMTLYNDQFDPEQCPGTLLPFTCYVITGTAGAGK STSISALYQNLNCLITGATTVASQNLSRCLKTYCPTIFNAFGFKSKHINILPRSVPRRTLDTIEQIQNFE LCKYWPILTSIIQEFSKKKNLGQYSSISLAAFNMLAKMTTTLWTTNVIVIDEAGTLSSHILTAVVFCYWF YNSWLNTPLYRSGAVPCIVCVGSPTQTDAFNSTYNHIQQKYNIMECDNILSFIIGNKVVSEYISLTNNWA LFINNKRCTDPEFGHLLKTLEYSLKISPKTMEYIDRFVVPKAQILNPLEFLGWTRLFLSHA…	NC_001350.1:63001-65346	>NC_001350.1:63001-65346 Saimiriine herpesvirus 2 complete genome ATGGCAGAACTAAGCCCTGAATTCATACTGAATATGACTTCAGATGCAAAAGTCCGAATTATTGTAGAGA AGATTAGGAAGCTGTCAAATATTACTACTCGTCCTCCAGAAATGACTTTGTATAATGACCAATTTGACCC AGAACAATGCCCAGGAACTCTGCTTCCATTTACTTGCTATGTAATAACAGGAACTGCAGGAGCTGGGAAA AGTACAAGCATTTCAGCTCTTTACCAAAATCTCAATTGTCTTATTACTGGTGCAACAACAGTAGCATCTC AAAATCTATCAAGATGCTTGAAAACATACTGCCCTACAATTTTTAATGC…

## Sheet: Table S12. mcp
Table S12. List of virus isolates and Genbank accession numbers for major capsid protein sequences included in the concatenated sequence used to reconstruct the Bayesian phylogeny for AciHV-3.
# of taxa	Virus	Protein NCBI accession #	Protein sequence	DNA NCBI accession #	DNA sequence (5' to 3')
1	RaHV-1	YP_656709.1	>YP_656709.1 ORF54 [Ranid herpesvirus 1] MAGISNPMIPSIARHHYNVHNQPVHATGLQATEHPLLAVHNMYEAAPMLNELADLTGEEYIKEFTRRIVH DEPFMPRGVKWMPEGFNLQGVTAECIIPLVSVKILSIPSANMGHNFNACRILTCPLMPKRLPQKLCTFKY VLEKAEIPIPEPGGVRHLTGENMRSRIEMLIGLSSTSLTTRLPMVEFFQRLDPDQKKQQIAIAIEQANTG WHMHIALMHYQYAAAQPQMSELITAKNGAYYAGRDRVAALVDTVNIDNALEGALNRSAAFFPLIVSAMVN MIKCHGNDYVVIVPECLGLKALNEYTHVPLPSRQYFYDTDGLDTNDQRLNVDWAHSLVRHNNKLSLVKRS TSA…	NC_008211.1:95321-99316	>NC_008211.1:95321-99316 Ranid herpesvirus 1 strain McKinnell, complete genome ATGGCGGGCATTTCCAACCCCATGATACCCTCAATAGCTAGACATCACTATAATGTGCACAATCAACCCG TGCATGCGACAGGATTACAAGCCACCGAACACCCCCTTCTAGCGGTGCATAATATGTACGAGGCGGCACC TATGCTTAACGAGCTGGCTGACCTGACCGGGGAGGAATACATAAAGGAGTTTACCCGCCGCATAGTGCAC GACGAACCCTTCATGCCGCGCGGCGTAAAGTGGATGCCCGAGGGATTCAATCTGCAGGGGGTGACGGCAG AATGCATAATACCGCTGGTGTCCGTAAAAATACTCT…
2	RaHV-2	YP_656588.1	>YP_656588.1 ORF80 [Ranid herpesvirus 2] MQHAAAFAGHKAALSLKVAQPATDYNMVSWNKHLHHLYSLQNMSAEDYVKFLIMYQDETNMKPKATNQIP SGINMFNFQKSAIIPFVALHYGGVLNPRVKNNYAACQLISVPIAPLEAPANQLKFQYVIEKRELSLAQRG DARMPQGNTKSSSMVFDVGLVQYFHRLEVDYEALLRIDQQQVFREMEKLVQENVMAWQATIAMYHFVYAN AQPSYSTVLLQIKSKRREYANRCRSGLVNDLVSIDNLITGCMNRSLDTFNSLIAAAVEMMPEIRQVVAIM PRHVFAEHPYMFTVRVTVNPAILKFSIHETDETYKKIDVDWSHNLVSEMANGDMPNRYSITPVSTPGADV PNI…	NC_008210.1:102311..106312	>NC_008210.1:102311-106312 Ranid herpesvirus 2 strain ATCC VR-568, complete genome ATGCAGCACGCAGCAGCTTTTGCGGGCCACAAGGCTGCGCTCTCGCTGAAGGTCGCCCAGCCGGCCACAG ATTACAACATGGTGTCGTGGAACAAACACCTCCACCACCTGTACAGTCTGCAGAACATGTCGGCCGAAGA CTACGTCAAGTTTCTCATTATGTACCAGGACGAAACCAACATGAAGCCAAAAGCCACCAACCAGATCCCG TCGGGAATCAACATGTTCAATTTTCAAAAGAGTGCCATCATACCCTTCGTGGCCCTGCACTACGGGGGGG TGCTGAATCCCAGAGTGAAAAACAATTACGCG…
3	RaHV-3	YP_009362419.1	>YP_009362419.1 hypothetical protein [Ranid herpesvirus 3] MTNVFMYSNSRGRKVDTRGLQNTNPPGRNIDWNVLNDATFLDQFRNIVAVNRLSTSDFYDYFAGPNRRGD NYVDNRNVLRMVRPDGLNINDFQTDVVVPMMMVRSLAVMTAAMQSNYNACFLLSNLLLPRKTPGPRPVFK YTASKREIRPAHAGTLREIPDRSSVTNTEMTVALKSYTNGIAVPDSSIFAKISREQAMMALEAEMVNFSE GWKACIAKLHYEYCAGQPKFSELYLANNRRNFTERGRLGCLMELIHLENTIEGCINKDPSNISPVMLAAC HMIHEQGNDHIIVCPKRIVPPEAGGLIITNIPYEEKVYNYSTAGADSNDMVMDVDW…	NC_034618.1:c133632-129313	>NC_034618.1:c133632-129313 Ranid herpesvirus 3 isolate FO1_2015, complete genome ATGACTAACGTTTTCATGTATAGTAATTCTAGGGGTAGGAAGGTGGACACGCGTGGGTTACAAAATACCA ACCCTCCGGGTAGGAATATAGACTGGAACGTTTTAAACGATGCAACCTTTCTTGATCAGTTTCGCAATAT CGTGGCCGTGAACCGACTTTCCACATCCGATTTCTACGACTACTTTGCCGGACCCAACAGACGTGGGGAC AATTATGTAGACAATAGAAATGTACTGAGGATGGTCCGACCCGACGGTTTGAACATAAACGATTTTCAAA CAGATGTGGTCGTTCCGATGATGATGGTGCGTT…
4	BfHV-1	YP_009552946.1	>YP_009552946.1 ORF54-like protein [Bufonid herpesvirus 1] MALQLNTLGAHRNAFAGRTGGVRVDGSGNRFVVKDYREVAAFLEDVGKMSSKDYVQAFINRLATNKIPRE MITTAAGFGDGSFTEKVIFPMVQTKIFAALTNNMSNNYRACRLLSIPLTPASLPQPKAEFKYVMETEEIP LAEEGGVRNITGLSIRNRSEMTVGLNSYSLSSIVTRSETIQQAFRDEVRAQVIETVNAAVAGWEANIALL HFRYAAGQPSMAELIALRNADYTADRDRVAGLLDMLNIENTIEAAINRDHNCFRQLIHAMILALPDDGNN HVVLLPKQLAMGCVNKTVRIKIPSKQMFYGSQNSLALDTGNHVIDMEWSRKAVEYQ…	NC_040681.1:c100930-97013	>NC_040681.1:c100930-97013 Bufonid herpesvirus 1 strain FO1_2015, complete genome ATGGCGTTACAGCTAAATACACTAGGCGCTCATAGAAATGCATTTGCGGGCCGCACGGGGGGTGTCCGTG TGGATGGGTCGGGTAATAGGTTTGTTGTAAAAGATTACAGAGAAGTTGCAGCTTTTTTAGAAGATGTTGG TAAGATGTCTTCAAAAGACTATGTTCAAGCTTTCATTAATCGGCTTGCTACAAACAAAATACCCAGAGAA ATGATAACAACAGCAGCTGGTTTTGGAGACGGGTCCTTCACCGAAAAGGTAATATTCCCCATGGTACAGA CCAAAATCTTTGCTGCTTTGACAAATAACATGT…
5	AngHV-1	YP_003358243.1	>YP_003358243.1 major capsid protein [Anguillid herpesvirus 1] MSGLDRHALGFQAPLPDVERFSTDSPINMTLPEGQTRRIVTNNPGNVTELIRKFSGKSVHDLINAIHPAV SSQKKEPATGPDIDMTMATKVAVNLGRLTIGGVLTSLQTSAYAGLGLISKLVVPTKKPTSDNIIFKIDLM YDQQTMAMPNALRAITAGVGSTKSSMTFGLAQYTTGVNFLHRELTYLVETEMWTTFTQRIFAKLGDRFRL TILHAHAVAAARSPDFIETLLSSTRNHDLIKSMNGGEIAYQLASYDGVLLGICNRNVQIANQLVMMAVAA LGGKGGMTSKGDYVALMPSTIFQPAMTNGTAICNVGMDVYTYKLEPDVNAWD…	NC_013668.3:173824-178357	>NC_013668.3:173824-178357 Anguillid herpesvirus 1, complete genome ATGTCGGGTCTAGACAGACACGCTTTAGGGTTTCAGGCCCCTCTGCCTGACGTCGAACGCTTTTCGACCG ACTCTCCGATCAACATGACCCTACCAGAAGGCCAAACCCGCCGTATTGTCACCAACAACCCAGGCAATGT GACCGAGCTGATTCGCAAATTTAGCGGTAAATCGGTCCACGATTTGATCAACGCCATCCACCCGGCCGTC TCCAGCCAAAAGAAGGAGCCCGCTACCGGGCCCGACATAGACATGACCATGGCGACCAAGGTCGCCGTGA ACCTGGGGAGGCTGACAATCGGCGGCGTGCTCACCAGCTTGCAGACC…
6	CyHV-1	YP_007003755	>YP_007003755.1 major capsid protein [Cyprinid herpesvirus 1] MSTLQSIIGRQPTELGTNFSTDDFSISKGSVHDGTRYKQLKSLNAPSVTEFMKKFNGWTGDQLVNSYLSM SPEDMSYAWGADVNINDFMRTEAYAVGLGRIMVGGSLTDLQTKNYVGLGLMSKMLLPDGIPEENAVFTLE IVYDQMTMALPGAIRALSADVNAWKTSLRFGLTQYTTSIQFLQQELTYLVKGEPVTALARRKFGQMMNRF RLSIIHSHAQAAVRQPSFVETIIGRQINKSIVSASAVVYNMAKAEALMVGLCSRNPLTMRPLIEMALMSL TGNGELDNSTANYFAAMNSHYFSPGLVTHTAVVSTVMPAYTYNTSRDRVEAAQ…	NC_019491.1:151314-155883	>NC_019491.1:151314-155883 Cyprinid herpesvirus 1 strain NG-J1, complete genome ATGTCAACGCTTCAGAGCATCATCGGTCGGCAGCCCACGGAGCTGGGAACCAATTTTAGCACAGATGACT TCTCCATCTCCAAGGGCTCTGTGCATGACGGTACACGGTACAAACAACTCAAGTCCCTGAATGCTCCCAG CGTGACGGAGTTTATGAAAAAGTTCAATGGATGGACCGGGGACCAGCTTGTCAACAGCTACCTCAGCATG AGTCCGGAGGACATGTCCTATGCTTGGGGAGCCGATGTGAACATCAATGACTTTATGCGCACAGAAGCGT ACGCAGTGGGCCTGGGTCGCATAATGGTAGGGGGA…
7	CyHV-2	YP_007003911.1	>YP_007003911.1 major capsid protein [Cyprinid herpesvirus 2] MSSQQYIIGRNPSMLDTNFSTDDFAIGRGSVTDPSRYTQLRSLNAPSVTDFMRKFHGWTGEKLINSYLDM GRESMSYAWGADTNINDFLRDGKAYAVGLGRLMVGGSLTELQTKNYVGLSLMSRMLMPESIPEDNVTFSL EIVYDQMTMALPGAIRSLAADVNAWRTSMKFGLTQYTTSIQFLQQELLYLVKKEPVTAHARRKFGQMMNR FRLSIIHSHAQAAVRQPSFVETIIGRQMGKSIIEASGVIYNIAKAEALLCGLCTRNPATMTPLIEMALMA LTSNCELSNSNAHYFGAMNSAFFMPQLVTHTAVVSTVMPTFTYNTDKDRHEVR…	NC_019495.1:158691-163410	>NC_019495.1:158691-163410 Cyprinid herpesvirus 2 strain ST-J1, complete genome ATGTCTAGTCAACAGTACATCATCGGGCGCAACCCGTCCATGCTGGACACCAATTTTAGCACCGATGACT TTGCTATCGGTCGTGGATCCGTGACTGACCCGTCACGTTACACTCAACTGAGATCTCTCAACGCACCCAG CGTCACCGATTTCATGCGCAAGTTTCACGGATGGACCGGCGAGAAACTCATCAACAGCTACCTGGATATG GGTCGTGAATCCATGAGCTACGCGTGGGGCGCTGACACCAACATCAACGACTTTCTGAGAGACGGCAAGG CCTACGCCGTCGGTCTCGGACGTCTGATGGTCGGA…
8	CyHV-3	YP_001096127.1	>YP_001096127.1 unnamed protein product [Cyprinid herpesvirus 3] MASQQFIIGRQPATMGTNFSTDDFGINRGSVTDGNRFKQLRSLNSPGVKDFMKKFNGWTGEKLINSYLDL GMEDMKYAWGADTNLNDFLRDGKAYAVALGRLMVGGSLTELQTKNYVGLSLMSRMLLPDGIPEDNAVFSL SIVYDQMTMALPGAIRSLAADVNAWQTTMSFGLTQYTTSIQFLHQELLYLVKSEPVTEHARRKFGQMMNR FRLSIIHSHAQAAVRQPGFVETIIGRQLGKSIIDAAGVVYNIAKAEALLCGLCTRNPATMTPLVEIALMA LTSRGDLDNSNTHYFGAMNSQFFLPQLVTHTAVVSTVMPTFTYNTSRDRV…	NC_009127.1:168831-173455	>NC_009127.1:168831-173455 Cyprinid herpesvirus 3, complete genome ATGGCGAGTCAACAGTTTATCATAGGGCGCCAGCCCGCCACCATGGGCACCAACTTTAGCACGGACGACT TTGGCATCAACCGGGGCTCCGTGACCGACGGCAACCGCTTCAAGCAGCTGCGGTCCCTTAACTCGCCCGG CGTCAAGGACTTTATGAAAAAGTTCAACGGCTGGACCGGCGAGAAACTCATCAACAGCTACCTCGACCTG GGCATGGAGGACATGAAGTACGCCTGGGGCGCCGACACCAACCTCAACGACTTTCTGAGAGACGGCAAGG CGTACGCCGTCGCTCTGGGTCGTCTGATGGTCGGAGGCTCCCTCACCG…
9	AciHV-1 200413-11TC	WAS29284.1	>WAS29284.1 major capsid protein [Lake sturgeon herpesvirus] MSYGFNFRSNGDKGRPNNTISPSHSTSTYNNGLTNTTSFLGSRINADLNRLYPVLTGDNVDLVKWVLDQL GRDNSTLQSEMTGHNNISYAQLVKNVIVPLTKLKTGVLMTARQSNNVDACRLLSIPLAPLNGPIDNVTIR LQLEHRNNQFAVQSSTRSFVGAPSIKNTTLDCDLELYTLDFVIDAGEVHYQIDQARVIQALADKITQMDQ SWKLTIALKHYEYVAKQPTLAELTLANPRKQLTLNAMQGKHAVMQMLQFENIMQGCVNRNASNINHVCQA LLASVPGENKNLVLVIPRHVTSEGLLGDDPYQVTTPLNTTVYGYTSHTSEGVTV…	OP729412.1	>OP729412.1 Lake sturgeon herpesvirus isolate 200413-11TC major capsid protein gene, complete cds ATGAGCTACGGCTTTAATTTTAGATCTAATGGTGACAAAGGCCGGCCCAACAACACCATCAGCCCTTCAC ACTCTACTTCTACTTATAACAATGGCTTGACCAACACCACTTCTTTTTTGGGGTCTCGTATCAACGCAGA CCTCAACCGGCTCTATCCGGTACTCACCGGCGACAATGTCGACTTGGTCAAGTGGGTGTTGGACCAGCTG GGTCGCGACAATTCCACTCTCCAGAGCGAGATGACGGGGCACAACAACATCAGCTACGCTCAGCTGGTCA AAAACGTCATCGTGCCT…
10	AciHV-1 UCD	UKB92887.1	>UKB92887.1 major capsid protein [Acipenserid herpesvirus 1] MSYGFNFRSNGDKGRPNNAISPSHSTSTYNNGLTNTTSFLGSRINADLNRLYPVLTGNNVDLVKWVLDQL ARDSTLNSEMTGHNNISYAQLVKNVIVPLTKLKTGILMTARQSNNVDACRLLSIPLAPLNGPIDNVTIRL QLEHRNNQFAVQSSPRSYVGAPSVKNTTLDCDLELYTLDFVIDAGEVHYQIDQARVIQALADKITQMDQS WKLTIALKHYEYVAKQPTLAELTLANPHKQLTLNAMQGKHAVMQMLQFENIMQGSVNRNALNINHICQAL LASVPGENKNLVLVIPRHVTTEGLLGDDPYIVNTPINTTVYGYSAHTQEGVTVV…	OK275732.1	>OK275732.1 Acipenserid herpesvirus 1 strain UC Davis major capsid protein gene, complete cds ATGAGCTACGGCTTTAACTTTAGATCTAACGGCGACAAAGGCCGTCCTAACAACGCCATCAGCCCTTCAC ATTCTACCTCAACTTATAATAACGGTTTGACCAACACTACCTCTTTTTTGGGGTCGCGCATCAACGCCGA CCTCAACCGTCTCTATCCTGTGCTCACCGGTAATAATGTCGACCTGGTCAAGTGGGTACTCGATCAACTC GCTCGAGATTCTACTCTCAACAGCGAGATGACCGGTCACAATAATATTAGTTACGCTCAGCTGGTCAAAA ATGTCATCGTGCCTTTGACCA…
11	AciHV-1 WR	UMM52731.1	>UMM52731.1 major capsid protein [Lake sturgeon herpesvirus] MSYGFNFRSNGDKGRPNNAISPSHSTSTYNNGLTNTTSFLGSRINADLNRLYPVLTGDNVDLVKWVLDQL GRDNSTLQSEMTGHNNISYAQLVKNVIVPLTKLKTGVLMTARQSNNVDACRLLSIPLAPLNGPIDNVTIR LQLEHRNNQFAVQSSTRSFVGAPSIKNTTLDCDLELYTLDFVIDAGEVHYQIDQARVIQALADKITQMDQ SWKLTIALKHYEYVAKQPTLAELTLANPRKQLTLNAMQGKHAVMQMLQFENIMQGCVNRNASNINHVCQA LLASVPGENKNLVLVIPRHVTSEGLLGDDPYQVTTPLNTTVYGYTSHTSEGVTV…	OK485036.1	>OK485036.1:79789-83457 Lake sturgeon herpesvirus strain Wolf River, complete genome TTAATATCTAGCAACTGTGGTGTTGTCCATGGTGGAGCTAGCGAAGGAGCCTTTGGTGGTCATGGTCATC TGCAAACCGTGCAGCTTGGTCAGGCGCTGTTGTAGGCCGTATTGGATGTCGTGGTCAAAGACGGTGGTGG GGCAGTAGCCCTCGCTGAGGATTTTGGGGCAGAGCTTGAGGTCGAGGACGGAAATCTTGTCGGTGTTGCG CAAGATCTGCTCGCCGGTCTTGCCCACGATGTAGTTGTCGGCAAACATCATCATGAGCTGAGAGGTAAAG GGGTTGGTGTTCTCTTTGTCCACCGTGCGC…
12	AciHV-2 NB 2015	OR242762	>OR242762 (nucleotide accession number) MEPQSEVVYQLDSRALINILTNAGEFDKGLRHGVSWFVNNAMELERQIMGGSASVVSRGVAGPGLNARDFGNKVIVPLIKISVGRLLNRRQMGNLGAFLRLVSSIYKPENIPQATPEFHMIFDVTEQRLAQLGNLQTVAGGSTTTSYDLIVSLERQVVSIEFDTQEIFYTNDPLIIAQAIARELETAETSWDLTLLVEHAKFCARQPLLAEVCQLKDAAKINDTSEGTIIKACQLENLVCGAVNRNPRNFISLLHTGLKGIDGAPTNSVVVTTNTVYRNSALDTRLSSVAIENDPKVYTYNVNGAIGMSGIATFGKVVPELTQRDLLPPDFPSVYDPVAKSKYGDSCTPEPDFKMSAIN…	OR242762	>OR242762 ATGGAGCCACAGTCTGAAGTTGTTTATCAGCTCGATTCTCGTGCTCTGATAAACATTTTAACTAACGCGGGGGAATTTGATAAAGGTTTGCGACATGGCGTGTCTTGGTTTGTTAACAACGCCATGGAGCTCGAGCGACAAATTATGGGGGGGTCTGCCAGCGTCGTTTCTCGCGGAGTCGCAGGGCCGGGGTTAAATGCGAGAGATTTTGGCAACAAGGTTATTGTGCCGTTAATCAAAATCTCTGTGGGAAGACTTTTAAACAGGCGCCAAATGGGTAACCTCGGAGCTTTTTTACGACTGGTGTCTTCAATTTATAAGCCTGAAAATATTCCCCAGGCAACGCCAGAATTTCACATGATTTTTGACGTTACCGAACAGCGTCTTGC…
13	AciHV-2 SRWSHV	YP_009664579.1	>YP_009664579.1 ORF39 [Acipenserid herpesvirus 2] MEPQSEVIYQLDSRALINILTNAGEFDKGLKHGVSWFVNNAMELERQIMGGSASVVSRGVAGPGLNARDF GNKVIVPLIKISVGRLLNRRQMGNLGAFLRLVSSIYKPESIPQATPEFHMIFDVTEQRLAQLGNLQTVAG GSTTTSYDLIVSLERQVVSIEFDTQEIFYTNDPLLIAQAITRELETAETSWDLTLLVEHAKFCARQPLLA EVCQLKDAAKINDTSEGTIIKACQLENLVCGAVNRNPRNFISLLHTGLKGIDGAPTNSVVITTNTVYRNS ALDTRLSSVAVENDPKVYTYNVNGAIGMSGIATFGKVVPELTQRDLPPPDFPSVYDPAAKSKYGD…	NC_043042.1:13305-16877	>NC_043042.1:13305-16877 Acipenserid herpesvirus 2 strain SRWSHV, partial genome ATGGAGCCACAGTCTGAAGTTATTTATCAGCTTGACTCTCGCGCGTTGATTAACATCTTAACTAACGCGG GAGAGTTTGATAAAGGTTTAAAACATGGCGTGTCTTGGTTTGTTAACAACGCCATGGAGCTCGAGCGACA AATTATGGGAGGGTCTGCCAGCGTCGTGTCTCGCGGAGTCGCGGGACCGGGGTTAAATGCAAGAGATTTT GGAAACAAGGTTATTGTTCCTTTGATTAAAATTTCTGTTGGAAGACTTTTAAACAGGCGCCAGATGGGTA ACCTCGGGGCCTTTTTACGACTCGTGTCTTCAAT…
14	AciHV-3 UNR	OR242757	>OR242757 (nucleotide accession number) MFGYNFGTMGAHVGAALQNQPAVGGTVPAADGLISTSSPPAQYDPVAFAPHLDRLRGVLGSSTETFLKWFFGERQKHLEKPFTEYGPGVNFQDFCKTIVVPLVKLSTGGVPNARQLCNYGACRLLSKTITPKHIVPMDNVLFRLSLRKEQLKLAQASSFRHVGGCTSVDSVTLEFPLVTKSQGFTIQSSEVFFATDQSEVRQLLHHRFQQLEHGWTLTIAKEHFDYCAKQPTLSELATYQAHRNRVFAGRVHLNILQAENIIMGCVNRQPKQLSALIQCAVAALPGESKDYVLVLPKKMYMEGNIGESVFVCEVPVDNAIYEYTVEGRDSANVITDVAWSKPLVSRTAMTKPQPASGAK…	OR242757	>OR242757 ATGTTCGGGTATAACTTTGGAACCATGGGCGCCCACGTGGGCGCCGCGTTGCAAAACCAACCCGCGGTTGGCGGGACTGTACCCGCAGCAGACGGGCTCATCAGCACGTCTTCGCCTCCGGCACAGTACGACCCGGTCGCCTTCGCGCCTCACCTCGACAGGCTTCGGGGCGTTTTGGGCAGCAGCACGGAGACGTTCCTGAAGTGGTTCTTTGGGGAGCGCCAAAAACACCTGGAGAAGCCGTTTACAGAGTACGGACCGGGTGTGAACTTTCAAGACTTTTGCAAGACCATCGTGGTGCCGCTGGTGAAACTGTCCACCGGCGGAGTGCCCAACGCCCGTCAGCTGTGCAACTACGGCGCCTGTCGGCTGCTGAGCAAGACCATCAC…
15	AciHV-3 fAciRut3	OV754656chr48c9565505-9569389bp translated	>OV754656chr48WellUK9.6Mbp_revcomple9565505-9569389bp MFGYNFGTMGAHVGAALQNQPAVGGTVPAADGLISTSSPPAQYDPVAFAPHLDRLRGVLGSSTETFLKWFFGERQKHLEKPFTEYGPGVNFQDFCKTIVVPLVKLSTGGVPNARQLCNYGACRLLSKTITPKHIVPMDNVLFRLSLRKEQLKLAQASSFRHVGGCTSVDSVTLEFPLVTKSQGFTIQSSEVFFATDQSEVRQLLHHRFQQLEHGWTLTIAKEHFDYCAKQPTLSELATYQAHRNRVFAGRVHLNILQAENIIMGCVNRQPKQLSALIQCAVAALPGESKDYVLVLPKKMYMEGNIGESVFVCEVPVDNAIYEYTVEGRDSANVITDVAWSKPLVS…	OV754656chr48c9565505-9569389bp	>OV754656.1:c9569389-9565505 Acipenser ruthenus genome assembly, chromosome: 48 ATGTTCGGGTATAACTTTGGAACCATGGGCGCCCACGTGGGCGCCGCGTTGCAAAACCAACCCGCGGTTG GCGGGACTGTACCCGCAGCAGACGGGCTCATCAGCACGTCTTCGCCTCCGGCACAGTACGACCCGGTCGC CTTCGCGCCTCACCTCGACAGGCTTCGGGGCGTTTTGGGCAGCAGCACGGAGACGTTCCTGAAGTGGTTC TTTGGGGAGCGCCAAAAACACCTGGAGAAGCCGTTTACGGAGTACGGACCGGGTGTGAACTTTCAAGACT TTTGCAAGACCATCGTGGTGCCGCTGGTGAAACTG…
16	AciHV-3 WHYD	SCEB01001571 scaf2740 9971-13855bp translated	>SCEB01001571 scaf2740 9971-13855bp translated MFGYNFGTMGAHVGAALQNQPAVGGTVPAADGLISTSSPPAQYDPVAFAPHLDRLRGVLGSSTETFLKWFFGERQKHLEKPFTEYGPGVNFQDFCKTIVVPLVKLSTGGVPNARQLCNYGACRLLSKTITPKHIVPMDNVLFRLSLRKEQLKLAQASSFRHVGGCTSVDSVTLEFPLVTKSQGFTIQSSEVFFATDQSEVRQLLHHRFQQLEHGWTLTIAKEHFDYCAKQPTLSELATYQAHRNRVFAGRVHLNILQAENIIMGCVNRQPKQLSALIQCAVAALPGESKDYVLVLPKKMYMEGNIGESVFVCEVPVDNAIYEYTVEGRDSANVITDVAWSKPLVSRTAMTKP…	SCEB01001571 scaf2740 9971-13855bp	>SCEB01001571.1:9971-13855 Acipenser ruthenus isolate WHYD16114868_AA scaffold2740, whole genome shotgun sequence ATGTTCGGGTATAACTTTGGAACCATGGGCGCCCACGTGGGCGCCGCGTTGCAAAACCAACCCGCGGTTG GCGGGACTGTACCCGCAGCAGACGGGCTCATCAGCACGTCTTCGCCTCCGGCACAGTACGACCCGGTCGC CTTCGCGCCTCACCTCGACAGGCTTCGGGGCGTTTTGGGCAGCAGCACGGAGACGTTCCTGAAGTGGTTC TTTGGGGAGCGCCAAAAACACCTGGAGAAGCCGTTTACGGAGTACGGACCGGGTGTGAACTTTCAAGACT T…
17	AciHV-3 Gen M01	VTUV01000924 ste926 c151827-147943bp	>VTUV01000924 ste926 c151827-147943bp MFGYNFGTMGAHVGAALQNQPAVGGTVPAADGLISTSSPPAQYDPVAFAPHLDRLRGVLGSSTETFLKWFFGERQKHLEKPFTEYGPGVNFQDFCKTIVVPLVKLSTGGVPNARQLCNYGACRLLSKTITPKHIVPMDNVLFRLSLRKEQLKLAQASSFRHVGGCTSVDSVTLEFPLVTKSQGFTIQSSEVFFATDQSEVRQLLHHRFQQLEHGWTLTIAKEHFDYCAKQPTLSELATYQAHRNRVFAGRVHLNILQAENIIMGCVNRQPKQLSALIQCAVAALPGESKDYVLVLPKKMYMEGNIGESVFVCEVPVDNAIYEYTVEGRDSANVITDVAWSKPLVSRTAMTKPQPASGAKSY…	VTUV01000924 ste926 c151827-147943bp	>VTUV01000924.1:c151827-147943 Acipenser ruthenus isolate Gen_M01 ste_926, whole genome shotgun sequence ATGTTCGGGTATAACTTTGGAACCATGGGCGCCCACGTGGGCGCCGCGTTGCAAAACCAACCCGCGGTTG GCGGGACTGTACCCGCAGCAGACGGGCTCATCAGCACGTCTTCGCCTCCGGCACAGTACGACCCGGTCGC CTTCGCGCCTCACCTCGACAGGCTTCGGGGCGTTTTGGGCAGCAGCACGGAGACGTTCCTGAAGTGGTTC TTTGGGGAGCGCCAAAAACACCTGGAGAAGCCGTTTACGGAGTACGGACCGGGTGTGAACTTTCAAGACT TTTGCAAGAC…
18	IcHV-1	NP_041130.1	>NP_041130.1 ORF39 [Ictalurid herpesvirus 1] MEAIARLDSNALAKIGSGGTPFDSGLHSGVKWFIDNALRLREQFTGPNVRMETYGLSGPGLNMRDFGQKV IVPLLKISIGRYLNRAQAGNLAAFFRLISSTFKPASLPQAQTEFHMLFDITEQRVAQTGNLQTVGGGSTT TTYDIVMSLERKIVTTEIDSLELFYTNDPLVIAESITRELESMQTALDLSVILEHAKFCARQPLLGEMCG LREAARQNDLTDGAIIRACQLENIVCGSLNRSPKNLVSLLHTALKILDISPKDAAVVTTNTVFQNSSLDR RLVESQVGGSDEVYIYSVNGAVGMQPIAKFGKTVPPGEGLRAFNAPVPEVSPGVARSAYGGLKSVDDVMA…	NC_001493.2:45306-48750	>NC_001493.2:45306-48750 Ictalurid herpesvirus 1 strain Auburn 1, complete genome ATGGAAGCCATCGCACGTCTCGACAGTAACGCACTCGCCAAGATCGGATCCGGAGGGACACCCTTCGACT CCGGACTACACAGTGGTGTCAAGTGGTTCATCGACAATGCGCTCCGCCTTCGGGAGCAATTCACCGGGCC CAACGTGCGCATGGAGACCTACGGGTTGTCCGGACCGGGCTTGAACATGAGGGACTTTGGTCAAAAGGTC ATAGTACCCCTCTTGAAGATCAGTATCGGGAGATACCTGAACAGGGCACAGGCGGGCAATCTCGCCGCGT TCTTCAGGCTGATCTCAAGCACGTTCAAGCCCG…
19	IcHV-2	YP_009447864.1	>YP_009447864.1 ORF39 [Ictalurid herpesvirus 2] MENLFRLDDSVLKAVGHTRSPFDSGLPDGVKWFINNAMALKDLYLPANASLQTFGTAGPGLNMRDFGQKV IVPLLKITIGRYLTKAQAGNLGAFLRLVSDTFRPASLPQAQAEFHMLFELTEQRVAQTGNLQTVGGGSTT TTYDIIVSLERKIVSTEIDTMELFYTNDPALISESIIRELESMQTALDLSVLLEHAKFCARQPLLGEMCG LKEAARQNDLTDGAIIQACQLENIVCGSLNRNPKNMLSLLHTGLKILDLPPKDGVVVTTNTVFQNSSLDR HLSESHVSGSDEMYIYNVNGAAGMPTIATFGRTIPPDAALRARNAPLPLITTETARSKYGGLKNVDN…	NC_036579.1:47526-50897	>NC_036579.1:47526-50897 Ictalurid herpesvirus 2 strain 760/94, complete genome ATGGAGAACCTCTTTAGACTCGACGATAGCGTACTCAAGGCGGTGGGTCACACCCGCTCACCATTCGATT CCGGGCTCCCCGATGGTGTCAAATGGTTCATCAACAATGCAATGGCCCTCAAGGACCTCTACCTACCGGC CAACGCGTCTCTCCAGACATTCGGGACGGCGGGACCGGGGCTGAACATGAGGGACTTTGGGCAAAAGGTA ATTGTACCCCTGCTCAAGATCACCATCGGGCGCTACCTAACCAAAGCCCAGGCGGGGAACCTCGGCGCTT TCCTGCGCCTGGTGTCAGACACCTTCAGGCCCGCA…
20	SiHV-1	AVP72214.1	>AVP72214.1 major capsid protein [Silurid herpesvirus 1] MENLFRLDDSVLKAVGHTRSPFDSGLPDGVKWFINNAMALKDLYLPANASLQTFGTAGPGLNMRDFGQKV IVPLLKITIGRYLTKAQAGNLGAFLRLVSDTFRPASLPQAQAEFHMLFELTEQRVAQTGNLQTVGGGSTT TTYDIIVSLERKVVSTEIDTMELFYTNDPALISESIIRELESMQTALDLSVLLEHAKFCARQPLLGEMCG LKEAARQNDLTDGAIIQACQLENIVCGSLNRNPKNMLSLLHTGLKVLDLSPKDGVVVTTNTVFQNSSLDR HLSESHVSGAEETYIYNVNGAAGMPTIATFGRTIPPDAALRARNAPLPLITTETARSK…	MH048901.1:51198-54569	>MH048901.1:51198-54569 Silurid herpesvirus 1 strain KRB14001, complete genome ATGGAGAACCTCTTTAGACTCGACGACAGCGTACTCAAGGCGGTGGGTCACACCCGCTCACCCTTTGATT CCGGTCTCCCCGATGGCGTCAAGTGGTTCATCAACAACGCGATGGCCCTCAAGGACCTCTACCTACCGGC CAACGCGTCCCTCCAGACATTCGGGACAGCGGGACCGGGGCTGAACATGCGGGACTTTGGGCAAAAGGTA ATTGTACCCTTGCTCAAGATCACCATCGGGCGCTACCTGACCAAGGCCCAGGCGGGGAACCTCGGTGCTT TTCTGCGCCTGGTATCAGACACCTTCAGGCCCGCAT…
21	HSV-1	YP_009137093.1	>YP_009137093.1 major capsid protein [Human alphaherpesvirus 1] MAAPNRDPPGYRYAAAMVPTGSLLSTIEVASHRRLFDFFSRVRSDANSLYDVEFDALLGSYCNTLSLVRF LELGLSVACVCTKFPELAYMNEGRVQFEVHQPLIARDGPHPIEQPTHNYMTKIIDRRALNAAFSLATEAI ALLTGEALDGTGIGAHRQLRAIQQLARNVQAVLGAFERGTADQMLHVLLEKAPPLALLLPMQRYLDNGRL ATRVARATLVAELKRSFCETSFFLGKAGHRREAVEAWLVDLTTATQPSVAVPRLTHADTRGRPVDGVLVT TAPIKQRLLQSFLKVEDTEADVPVTYGEMVLNGANLVTALVMGKAVRSLDD…	NC_001806.2:c40529-35024	>NC_001806.2:c40529-35024 Human herpesvirus 1 strain 17, complete genome ATGGCCGCTCCCAACCGCGACCCTCCGGGATACCGGTATGCCGCGGCCATGGTGCCGACCGGGTCCCTCC TTAGCACGATCGAGGTGGCGTCGCATCGACGCCTGTTTGATTTTTTTTCCCGCGTGCGCTCCGATGCAAA CAGCCTGTACGACGTCGAGTTCGACGCCCTGCTGGGGTCGTATTGCAACACCCTGTCGCTCGTGCGCTTT CTGGAGCTCGGGTTGTCGGTGGCGTGCGTGTGTACCAAGTTTCCGGAGCTGGCCTACATGAACGAGGGGC GCGTACAGTTCGAGGTCCACCAGCCGCTGATTGCCCGCGACG…
22	SaHV-2	NP_040227.1	>NP_040227.1 major capsid protein [Saimiriine gammaherpesvirus 2] MEVENRPYPYMVSDANLLQQIKESSAEGLFKSFSLLLGKDVRESGVKFEALLGVYTNATQFVKFLETSLA VSCVNTEFKDLKRMTDGKIQFKINVPTIAHGDGRRPQKQKQFIIMKATNKHHIGAEIELSTQDLELLFLS KETPLDVTEYVGAVKTITSALQFGIDALERGLIDTVLTVKLRHAPPLFILKTLADPTYTERGLKKNVKSD LISMFKTHLVNNSFFLDKSEHLPHSRQYVLGILTEMIGAVCKETVFKGISTYSTANGQPISGVLETTDKV MRKLVNVIGQADNSIMGPAAYANYVVRGENLVTAISYGKAMRNFDHFMS…	NC_001350.1:41893-46008	>NC_001350.1:41893-46008 Saimiriine herpesvirus 2 complete genome ATGGAGGTAGAAAATCGACCTTATCCTTATATGGTATCAGATGCTAATTTACTACAACAAATTAAAGAAT CTTCAGCTGAAGGGCTGTTTAAAAGTTTTAGTTTACTTCTAGGAAAGGATGTCAGAGAATCTGGAGTAAA GTTTGAAGCCCTTCTTGGTGTCTACACTAATGCTACCCAATTTGTCAAGTTTCTAGAGACTTCTCTTGCT GTAAGTTGTGTTAACACTGAGTTCAAAGACTTGAAAAGAATGACAGATGGAAAAATTCAATTTAAAATAA ATGTGCCTACAATTGCTCATGGAGACGGGCGCCGCCCACAAAAGCAAAA…
BELOW: DID NOT USE FOR CONCATENATED CORE PROTEIN PHYLOGENETICS - BUT PROTEIN AND DNA SEQUENCES ARE ADDED HERE; PART OF DNA SEQUENCE WAS USED FOR GENOTYPING (see also Table S14 in Supplement 3).
JABEPO010010078.1 Acipenser oxyrinchus oxyrinchus contig_10080, Frame3transln aa1404-2165. Protein and DNA seq here but not full length so did not include this isolate in paper phylogenetics constructed using full length protein sequences.
>JABEPO010010078.1 Acipenser oxyrinchus oxyrinchus contig_10080, rev comple 4212-6498 bp translation (not full length mcp sequence) KLEHGWTLTIAKEHFDYCAKQPTLSELATYQAHRNRVFAGRVHLNILQAENIIMGCVNRQPKQLSALIQCAVAALPGESKDYVLVLPKKMYMEGNIGESVFVCEVPVDNAIYEYTVEGRDSANVITDVAWSKPLVSGTAMTKPQPASGAKSYTADGTNELAVSLSSPSAAEDQGPLQLPCFQIGGAPVPVIVLDDRRFYNDGPSMQDSFVTTGNKLLFFTVGSCPVLYKTLSPTVVFGNTTKCELVDAGKLSLYSPSSTYYMNHGEG…
>Acipenser oxyrinchus oxyrinchus contig_10080, whole genome shotgun rc 4214-6498bp aagctggagcacggctggacactcaccatcgccaaagagcatttcgactattgcgccaaacagcccaccctgtccgagctcgccacgtaccaggcccacaggaaccgtgtgttcgcgggccgggttcacctcaacatcctgcaggccgaaaacatcatcatgggttgcgtcaacaggcagccgaagcagctgagcgcgttgattcagtgcgccgtggcggctctgcccggcgaaagcaaagattacgtcctggtcttgccgaagaaaatgtacatggaggggaacatcggggaaagcgtttttgtttgcgaagtgc…

## Sheet: Table S13. concatamer
Table S13. List of virus isolates and concatenated sequences used to reconstruct the Bayesian phylogeny for AciHV-3.
# of taxa	Virus	Concatenated protein sequence ( Sequences are concatenated in the following order: capmat_captri2_dnapol_helprihel_mcp)
1	RaHV-1	>RaHV1McKinnell_concat_mattripolhelmcp_RP_2006_US_NA MQCVTSGNPVNGSEPSPAPAPLSSPAQNEMPLYRVCKKQCAQSSATLAHSVQLTAAAHALCSSEHTQRPETQPPRRPHPRGPVTRKTAFLHGTDVYVSRPDGTLRYSLEPGCACEPVETVPSCVLTASLDEHFVPVLCDLCFGHTKEEYEAVRSGLSLDQSTGYGVGMAGVFAENSKPGANYPPPVGDGDINPSAMGRYQLLRADAPYIVHPKPARLLWEHKGKALGEVLSYWHVHRKDACGVNALVQVGNDERGTDFWNIGRSHVSGFSWCTVDRGKRDVVVELSAVLVPARKGCYATFVPGPRLNEVLNIMHYGPNRDRNPTTYVNAMLTASAGEDDNPLVRLI…
2	RaHV-2	>RaHV2Rafferty_concat_mattripolhelmcp_RP_2006_US_NA MAAETYYKSPMVYIKKPNGVHCYNMQNMQHKLLPALPPELKNLTPRNPEHFVPALCAQCYGSVEEDYEEVRKGISADSSYLLGMAGTCDTTAHDYDPSLYPSTSAGDMDKESFPKYHLDYDNAKYMCHVAPGKVLWRHAGEEIGNVVCYWHVHTPTSCGVNALVKLDAEKQNARVALAQIMTAGFSWTTTVTGEKDIIVELSAVHLPARPGCFATHCKGAEETLGLMEKLNFRANVLLQGEAPLNGILEILKAKNIEMPAELTKTKESFDDPKEYVALLEEYAKVLFDKSRMLEVMYKKKGECVAETHIKLGAEKFQTINGEKASNSIVKNKVLTAQAEPSAPAAEV…
3	RaHV-3	>RaHV3f012015_concat_mattripolhelmcp_RT_2015_SW_NA MNSGIYPHIHYCGKIRRFTLFSNLLPLHHMMAGKENATTSKPRRLTLNGNLHVYINRGEILDYKLGDSPTCVVVKEIPPEASEDGFVPVLCSRCFGHTIDDYNNALNALNITADTMCYTGTAAIYEHNGSTYDASSYPSSTIVGDMNAAEIGKYNLELKDVSYMAHPKPALLLWEHGGEPVGTAELYWHVHNSNQCGINALCLIGQTGRASHFFRFASDLNRCFSFTMMHKLNWSDVVVELSTVVTPARAGCFSVPFVGKDKEHYLKLMGYWPDQQAEALVMLASSADMVDHTEPYNPILKKLINRSSGDQPDESLPKLIPFETVDEMKQFLEDYQASVNKKFALTKI…
4	BfHV-1	>BfHV1f012015_concat_mattripolhelmcp_BB_2015_SW_NA MKMTPTVVDLNSPVSRTAYIDGLDIYVVRPDNITKYTLSETVSTAVVSEVPQKVLDSAGPDDFVPVLCSKCFGHTAEDYASAFTTDLYDNYVVGLAGIFQTKKDFEKHPYPEGEIPGDLSTVCRTKYFLAIENAPYLTHPRPAVSLLSHREHPIGDVLCYWHVHASSTKVGVNAVIGIRKNSRTEGLLAFGKAQCMRGLSLCTVAAGFGDIIVELSVVSQPARRGCFATVVHKENLQEALKNMHFEPNSAHADQFVDAMTTADANLNPLLRRLIESKPPIDELHAPLHVTGKDDDEAAIRDIVAHTVKHLRMKKLVREHKGLTAIEHHERSGREEFASINASAGSAFI…
5	AngHV-1	>AngHV1500138_concat_mattripolhelmcp_EE_1998_NL_NA MASSGTDASGSTGAPRRLIRDPNKFSFVGKRPDGSYVATKSWTQKVTNCSTEVDQFMGRTGSQLKELSDDEQVPVFCDKCPHGYTKRWSELDTVFPGGVFRQVPKVKGYWIVGTAGVFSDRMLCDENLVAARKPHETKREVVARYHLPRNNLELFCHPRASRNELNFLYQHKKSVPLGRVLAYWHIHGPADRENETVAVNVLTSIENPPDRLQPFIELSTGLSWSTLTVTQHCVAVELSLVSLPGRTSSLILQKYRRTADTPSSSAYPVCEEPDLSMFGFGNTSMHDLLYASLSAAFTEDKTAHEVDGIPNSQQPDSTESTAWYEIALAFAKQINFLYSVLTKDDRVG…
6	CyHV-1	>CyHV1ngj1_concat_mattripolhelmcp_KC_1981_JA_NA MAPHLRSKPHTGRRLTDSGRRGLDFWGERTDGSVLAIKRGAIVEDFGASDELPRDITHDELIPVYCDMCLPYTRPWSEAPRTHELPEHGYSVVGTAGVFSRSVVETPGMERTSHHYHLPLRDLTLFTHLQTDNRVLLVHCDLPIGKIICYWHVHNADNSHCAVNALLVLTEIAFNAIYPSCRGLSWTTTSVVARELSLVGIPGRAASLIHQLSRLSEETPGQDLPVTRQPDIESLGYGKERSRHQRSIMASLGDQPREGEEVEEVEKKTSNKSEWQEMAELLMGQLDLLYKAAVSKTPEDEGHASKRYLSEGRDMFKKLHSLKAHLEKLEQEEEQQRQQQQQPKEDSLPKN…
7	CyHV-2	>CyHV2stj1_concat_mattripolhelmcp_GF_1992_JA_NA MGPHLRSRPHTGRLLTESQAGSMLRFWGRRPDGSVLILRNGALIETLDDDPSSYFRTLPKTLHQDDLVPIYCDRCLPYTRPWSDAPNCFEDVLPDHGYTVIGTAGVFSRTVSETRGMEQTSKYYHLPLKDLELFTHTQASNKVLLVHSDIPIGKIICYWHVHDPENNHCAVNAFLILTDQSLQSIFTRCKGLSWTTTSVIASEISLVGVPGRAASLIHKTHRLSEATRGDCEISRQPLPHLKTLGYGGQLSKRAAATVMASLSESELKKLSENPEDQRKEWRQMVEMLMGQLDLLYEATIAKGDENDVPASKRYLTEGRELFNKLHELKAHLEKLESSATEQDATTNNSTP…
8	CyHV-3	>CyHV3khvu_concat_mattripolhelmcp_CC_2003_US_NA MAPHLRSRSLTARHLTESRTEGLSFHGQRPDGTILAVDRGRLLCTHADIDELERTLLGSSAPVSHKDLVPIYCDRCLPYTLPWSQAPVSHDRDGLLPAHGYTVVGTAGVFSRDLVETKGMEKTSQHYHLPLRDLELFTHTQKSNRVLLVHCDIPIGSVICYWHVHDRENAHCAVNALIVITDQAFHTIFSRCKGLSWTTTSVVASELSLVGIPGRASSLIHSISRLSDLTQGTLPVSRKPDLRSLGYGRNSPRHADVVMAALSKGTENPEETASDQRREWKQMVEMLMGQLDLLYEATIAKGPDDDGQASKRYLSEGRDLFKKLHELKAHLEKLESASTPAAVSAAAPAPS…
9	AciHV-1 200413-11TC	>AciHV120041311TC_capmatpro_NA_AF_2020_US_MI MSVFHTTDHRVAVSKPTGGYVLYDIAKQETEYQDHFDQAQTQAADTVPVYCPQCFKTPRTQYEKTVADLTPNGAYLVGTVGLFNDDKTDYEVKDYPSQRNHEGDLAVNTLGRYHLSIDSLNNTHHLSPGTALYNHNADGCLGNVLCYWHVHHPVKNLVGFNALVRVDNQPGQYGRVFWDTASEAITGFSWGSLETTEGRLVTELSAVHVPGRKGCFARAVTGVDDTRQALEGLCFGAEPCQTLRAGLFETPLSSNTEQDPVEKFLAHYKLSMDQYLSINKLVYKHKGDTHIEQYLHKGIDDYKQLYGQTTTDHTVTNRLITANMNTQQQPLQPQPQPQPSMSSAMPYYNSMSQN…
10	AciHV-1 UCD	>AciHV1ucd_concat_mattripolhelmcp_AT_1991_US_CA MSVFHTTDHRVAVAKPGGGYTLYDMINKRTEQRDEVELQGAEAAETVPVYCPQCFQTPADCYQKVVGDIAINGTYLVGTVGLFTDDKSDYKPEAYPQRNHEGDLAVDTLGLYHLSKNSLTNTHHLAPGKALYNHNTDGCVGDVICYWHVHHPAKDLVGFNALVRVDTEPDRYGKVFWDTASEAITGFSWGSLETSEGRLVAELSAVHIPGRKGCFARAVAGAQGVKQALDGLCFGAEPSQTLRAGLFDTTSPTSNVGVNSTVHKFLAHYKKSMDQYLSVNKLVYKHKGNTHIEQYLHKGIDDYKQLYGQTTTDHTVTNRLITANMNTQQPQPQPQMMPSALPLQQHNPYYA…
11	AciHV-1 WR	>AciHV1wr_concat_mattripolhelmcp_AF_2017_US_WI MSVFHTTDHRVAVSKPGGGYTLYDLAKKQTEHRDSVERGEGGEAETVPVYCSQCFETPLTPYQKVLSELTPDGAYLVGTVGIFNDDQTDYTQQAYPQRHHEGDLAVNTLGRYHLSLSSLSNTHHLAPGEALYNHNTDGRLGEVLCYWHVHHPVKHLVGFNALVKVDNRPGQYGQVFWDTASEAVTGFSWGSLETAEGRLVAELSAVHIPGRKGCFARAVTGADDTKKALDGLCFGFEPCQTLRAGLFDAPSESLTGAQETDPVQKFLAHYKLSMDQYLSVNKLVYKHKGDTHIEQYLHKGIDDYKQLYGQTTTDQTVTNRLITANIMNAQQQPQQPSMPLQNPYYSNNNNAH…
12	AciHV-2 NB 2015	>AciHV2nb2015_concat_mattripolhelmcp_AB_2015_CA_NB MEALAKKGASKIDQDGFIWVKRPDQSAGVYNPALTTYKHISPAEFENVVDKQLSVPQFCDKCFGKSSYALPALHQHYKSFVVGTCCIFSDQEQITDTQIPGDLTKATIDKYQQPLKVCSTMTQRSPGDFKYAHEMSIGKVLGYWHVHKHDQIYLNVVAGLDETSELTKRCITTFKNSFKNSIIPCGLSLGTGDIGFNEIILECSLVVVPARKGCFAKLITAENLSATMESFCFKPHAQMCNLLLASFGTVDSPHDKSDDIETFYKTHIESLNNYIKLLKLVYAHKGETVIEQYLKDGETIHQQLVGEPPKILSANMQVNNNDQPSGAMTQGPPGGSQQQSIQQQGTWF…
13	AciHV-2 SRWSHV	>AciHV2srwshv_concat_mattripolhelmcp_AT_2008_US_ID MEALAKKGASKIDQDGAIWVMRPDQSTGVYNPSLTAYTHSSPAEFEKVVDKQITVPQFCDKCFGKSSYVLPSLYQQYKSFVVGTCCIFSDQKQITDTQIPGDLTKATIDKYQQPLNVCSTMTQRSPGDFKYAHEMSIGTVLGYWHVHKQDQIYLNVIAGLNESELTKRCISTFKNSFENSVIPCGLSLGTGDIGFNEVILECSLVVVPARKGCFAKLTTSKNLSATLESFCFKPHTQMCNLLLASFGTVDDIQDQSNDDIEAFYKTHIESLNNYIKLLKLVYAHKGETVVEQYLKDGETIHQQLIGEPPKILSANMQVNNEQPSGSGAPGNSQQQSSMQQQGTWFNPP…
14	AciHV-3 UNR	>AciHV3UNR_concat_mattripolhelmcp_AF_2017_CA_MB MLSSDKGKKALLSRLREDTDVRPLAEEADGLCLFSDSTAVLCKGGVIRVFDLETGNATDSPFEGQTLSTLVKGLSHPCVNDSESCVPILCSSCFHHTEEDFETMREAVRRRGPASKWFVGTAGTFDSGQQDYEFQISGLSEDVPVNSLVRYYLPLDSLRYIQHRKPDRLLFDHNESGDVGAVACYWHVHHPDAKVACVNAIAYVNEESPYAREFWETAADQITGFSWGSLRSGDNELVTELSVVLLAGRKGCFATKAEGVEEVLEKASRLCFQAEPATKVCANFFAGGVVDERTAGTPSRFVEHYKDSLRNMNELLRVLYRNKGRTNIEEYIARGIKQFESLHGQKATGEV…
15	AciHV-3 fAciRut3	>AciHV3fAciRut3_concat_mattripolhelmcp_AR_2022_NA_NA MLSSDKGKKALLSRLREDTDVRPLAEEADGLCLFSDSTAVLCKGGVIRVFDLETGNATDSPFEGQTLSTLVKGLSHPCVNDSESCVPILCSSCFRHTEEDFETMREAVRRRGPASKWFVGTAGTFDSGQQDYEFQISGLSEDVPANSLVRYYLPLDSLRYIQHKKPDRLLFDHNESGDVGAVACYWHVHHPDAKVACMNAIAYVNEESPYAREFWETAADQITGFSWGSLRSGDNELVTELSVVLLAGRKGCFATKAEGGEEVLEKASRLCFQAEPATKVCANFFAGGVVDERTAGTPSRFVEHYKDSLRNMNELLRVLYRNKGRTNIEEYIARGIKQFESLHGQK…
16	AciHV-3 WHYD	>AciHV3WHYD16114868AA_concat_mattripolhelmcp_AR_2019_NA_NA MLSSDKGKKALLSRLREDTDVRPLAEEADGLCLFSDSTAVLCKGGVIRVFDLETGNATDSPFEGQTLSTLVKGLSHPCVNDSESCVPILCSSCFRHTEEDFETMREAVRRRGPASKWFVGTAGTFDSGQQDYEFQISGLSEDVPANSLVRYYLPLDSLRYIQHKKPDRLLFDHNESGDVGAVACYWHVHHPDAKVACMNAIAYVNEESPYAREFWETAADQITGFSWGSLRSGDNELVTELSVVLLAGRKGCFATKAEGGEEVLEKASRLCFQAEPATKVCANFFAGGVVDERTAGTPSRFVEHYKDSLRNMNELLRVLYRNKGRTNIEEYIARGIKQFE…
17	AciHV-3 Gen M01	>AciHV3GenM01_concat_mattripolhelmcp_AR_2020_GE_NA MLSSDKGKKALLSRLREDTDVRPLAEEADGLCLFSDSTAVLCKGGVIRVFDLETGNATDSPFEGQTLSTLVKGLSHPCVNDSESCVPILCSSCFRHTEEDFETMREAVRRRGPASKWFVGTAGTFDSGQQDYEFQISGLSEDVPANSLVRYYLPLDSLRYIQHKKPDRLLFDHNESGDVGAVACYWHVHHPDAKVACMNAIAYVNEESPYAREFWETAADQITGFSWGSLRSGDNELVTELSVVLLAGRKGCFATKAEGGEEVLEKASRLCFQAEPATKVCANFFAGGVVDERTAGTPSRFVEHYKDSLRNMNELLRVLYRNKGRTNIEEYIARGIKQFESLHGQKAT…
18	IcHV-1	>IcHV1auburn1_concat_mattripolhelmcp_IP_1992_US_NA MSLPGGRGTVKIETRERIWVRRVNGETGVYDTRAGSFETVSCQEFEAAADTVPSVPVFCDRCFGTSLYEVPLTGFGTFVVGTCCIFSPGDPVDDPSIPAHMRKYQQPIEAHQTMVQVAPGTLKYSHQIPMGKVLGYWHVHMEDRVYLNMIGGIDESEDTGKRCVETFTEADIPCALSLGTLDVGLNEVILECSVVVIPARRGCHAKLFTRDTVSDGLEKFCFQSHATLPPTLLASFGSTSESPERKTFYEAHVDALNNYIKLLRTIYSHKGETEIEQYLIEGSKLYSELIGEPSRVLDATMKAAQIAEPQTHTGGADRQRPQRPDGIPYSVPDRFPMTGYPFAPQFCG…
19	IcHV-2	>IcHV276094_concat_mattripolhelmcp_AM_1994_IT_NA MSQPPSSASGATKIATPWSVLIRRPDGEAGRYNLQRGDYEKVSHAEFNEAPDKHPHVPVFCDRCFGSADYQVDTGKFRTFVVGTCCIFSPQHADQGSIPTEMRKYQQPIGAHQTMVQMAPGVFKYSHSIQIGTVLGYWHVHKDERIYLNMIGGVDESLPPARRCVDTFTDSELPCALSLGTLNTGMNEVILECSLVLIPARKGCHAKIYTGETVHTGLERFCFQPHSSLSQRLLASFGASTGEGSDCVVEDEEFYKAHIDALNNYIKLLRVIYTHKGETDIEKYLIEGSKLYSELVGESSKVLSANMQAYPQQQVSTERAGSSHAPQGGSSRGSSVECQGQSAMGGYPPP…
20	SiHV-1	>SiHV1krb14001_concat_mattripolhelmcp_KB_2003_TL_NA MSRPPSSANGATKIATPWSVLIRRPDGEAGRYNLQRGDYEKVSHAEFNEAPDKHPHVPVFCDRCFGSTAYQVDTGKFRTFVVGTCCIFSPEHMDSGAVPVEMRKYQQPIGAHQTMVQMAPGVFKYSHNIQIGTVLGYWHVHKDERVYLNMIGGVDESSTPGRRCVDTFTDSELPCALSLGTLNTGMNEVILECSLVLIPARKGCHAKIYTGETVHAGLERFCFQPHSSLSQRLLASFGMSTGEGSDCVEDEEFYKAHIDALNNYIKLLRVIYTHKGETDIEKYLIEGSKLYSELVGESSKVLSANMQAYPQQQVSTERAGTSHAPQGGSSRGSSVECQGQSAMGGYP…
21	HSV-1	>HAHV1strain17_concat_mattripolhelmcp_HS_1972_UK_GG MAADAPGDRMEEPLPDRAVPIYVAGFLALYDSGDSGELALDPDTVRAALPPDNPLPINVDHRAGCEVGRVLAVVDDPRGPFFVGLIACVQLERVLETAASAAIFERRGPPLSREERLLYLITNYLPSVSLATKRLGGEAHPDRTLFAHVALCAIGRRLGTIVTYDTGLDAAIAPFRHLSPASREGARRLAAEAELALSGRTWAPGVEALTHTLLSTAVNNMMLRDRWSLVAERRRQAGIAGHTYLQASEKFKMWGAEPVSAPARGYKNGAPESTDIPPGSIAAAPQGDRCPIVRQRGVALSPVLPPMNPVPTSGTPAPAPPGDGSYLWIPASHYNQLVAGHAAPQPQ…
22	SaHV-2	>SaHV2_concat_mattripolhelmcp_HS_1992_NA_NA MSIVYVAGFVDVVAYPKVDPVLYLNLDDVSKCLPLTKPIPLNIEHLPESTIGHTIGLYAVTHGVFCVGVIHSEKFLHLTENLFSNSCVAQATSKFLPYQPLLEMLHTWLPALSLSSLCPTAQNAANTNMFQHVSLCALGRRRGTVAVYSMNLEDAISQFCSISQAEVENIYQDSKNVDINSLPKPVFNIDPHILMAKAIDAGFIKDRLQLLKTDKGVAKIKKLTYLKASEIGKPVTEDISEDMNQHGIVPQGSDDLISVPKSTFLSMLQNNLDNFKQHPRPACFPQYFSPQGAYMPYELYPPQPYSGDNIGYMLPSGSYVPAMFPSRPNKRKREDFDDCVFPGESSLYKDVLNLT…
