# Supplementary material for: A New Sturgeon Herpesvirus from Juvenile Lake Sturgeon Acipenser fulvescens Displaying Epithelial Skin Lesions
Source: Pathogens. 2023 Aug 31;12(9):1115. doi: 10.3390/pathogens12091115 (PMC10537993; doi:10.3390/pathogens12091115)
Supplement: Supplementary file 1 [file pathogens-12-01115-s001.zip › Revised supplements - proofs/AciHV3 discovery - Supplement S3 (Tables S14-16).xlsx]

## Sheet: Title page
				Supplement S3 (Tables S14-16)
				Any use of trade, firm, or product names is for descriptive purposes only and does not imply endorsement by the U.S. Government.

## Sheet: Table S14
Table S14. Pairwise percent identity of the full length major capsid protein DNA sequence among alloherpesviruses
Virus taxa/genera†	Acivirus*		Ictavirus	Batravirus	Cyvirus
	AciHV-3	AciHV-1
AciHV-3	99.5-100	-	-	-	-
AciHV-1	55-59	79-88	-	-	-
Ictavirus	40-41	41-44	44-90	-	-
Batravirus	40-52	41-50	38-54	39-58	-
Cyvirus	41-49	42-54	38-52	37-47	42-79
† See Table 1 for list of taxa
* currently unclassified

## Sheet: Tables S15 & S16
Table S15. DNA sequence of GCmcp PCR amplicon (493 bp) used for genotyping AciHV-3 along with the amino acid corresponding to each codon.
mcp bp	Genotyping sequence for sturgeon samples															Clustal Consensus	Amino acids per codon
	AciHV-3 LSGO	AciHV-3 UNR 2017 (63-207)	AciHV-3 BWR 2017 (63-251)	AciHV-3 UNR 2018 (71-201)	AciHV-3 LNR 2018 (71-206)	AciHV-3 VIU 2022 (89-174)	AciHV-3 WSSK	AciHV-3 WSS-2	AciHV-3 UCR 2017 (63-1)	AciHV-3 Gen M01	AciHV-3 WHYD	AciHV-3 fAciRut3	AciHV-3 NB 2015 (54-1402)	AciHV-3 MT 2008	AciHV-3 JABEPO		AciHV-3 UNR 2017 (63-207)	AciHV-3 VIU 2022 (89-174)	AciHV-3 WSSK	AciHV-3 Gen M01	AciHV-3 NB 2015 (54-1402)	AciHV-3 MT 2008	AciHV-3 JABEPO
1875	A	A	A	A	A	A	A	A	A	A	A	A	A	A	A	*										Table S16. Single nucleotide polymorphisms and corresponding amino acid residues within the 493 bp sequence used to genotype AciHV-3 (aa, amino acid; AS, Atlantic Sturgeon; LS, Lake Sturgeon; mcp, major capsid protein; nonsyn, non-synonymous; PS, Pallid Sturgeon; SnS, Shortnose Sturgeon; ss, Sterlet Sturgeon; syn, synonymous; WS, White Sturgeon)
1876	C	C	C	C	C	C	C	C	C	C	C	C	C	C	C	*	L	L	L	L	L	L	L			Regions	LS AciHV-3 mcp aa 629-657 - less conserved region																	LS AciHV-3 mcp aa 669-754 - more conserved region
1877	T	T	T	T	T	T	T	T	T	T	T	T	T	T	T	*										mcp nt	1885	1890	1896	1897	1915	1918	1920	1922	1925	1929	1942	1943	1954	1959	1960	1968	1971	2035	2061	2070	2106	2109	2139
1878	C	C	C	C	C	C	C	C	C	C	C	C	C	C	C	*										LS	T	C	G	G	G	C	G	G	A	G	A	G	C	C	G	C	C	C	A	G	G	G	C
1879	A	A	A	A	A	A	A	A	A	A	A	A	A	A	A	*	K	K	K	K	K	K	K			SnS											G
1880	A	A	A	A	A	A	A	A	A	A	A	A	A	A	A	*										WS								A	G		G			T							A
1881	G	G	G	G	G	G	G	G	G	G	G	G	G	G	G	*										SS		T	T								G				A		T						T
1882	T	T	T	T	T	T	T	T	T	T	T	T	T	T	T	*	Y	Y	Y	Y	Y	Y	Y			PS				A	A	A	A						T		T	A						A
1883	A	A	A	A	A	A	A	A	A	A	A	A	A	A	A	*										AS	C								G	T	G	C				A		T	T	A
1884	C	C	C	C	C	C	C	C	C	C	C	C	C	C	C	*										mcp aa	629	630	632	633	639	640		641	642	643	648		652	653	654	656	657	669	687	690	702	703	713
1885	T	T	T	T	T	T	T	T	T	T	T	T	T	T	C		W	W	W	W	W	W	R			LS	W	A	K	V	D	R		R	Q	M	R		R	N	A	S	N	H	P	T	L	K	F
1886	G	G	G	G	G	G	G	G	G	G	G	G	G	G	G	*										SnS											G
1887	G	G	G	G	G	G	G	G	G	G	G	G	G	G	G	*										WS								Q	R		G			N							L
1888	G	G	G	G	G	G	G	G	G	G	G	G	G	G	G	*	A	A	A	A	A	A	A			SS		A	N								G				T		N						F
1889	C	C	C	C	C	C	C	C	C	C	C	C	C	C	C	*										PS				I	N	R							C		S	S						K
1890	C	C	C	C	C	C	C	C	C	T	T	T	C	C	C											AS	R								R	I	A					S		Y	P	T
1891	G	G	G	G	G	G	G	G	G	G	G	G	G	G	G	*	E	E	E	E	E	E	E				nonsyn	syn	nonsyn	nonsyn	nonsyn	syn		nonsyn	nonsyn	nonsyn	nonsyn		nonsyn	syn	nonsyn	syn	syn	nonsyn	syn	syn	syn	syn	syn
1892	A	A	A	A	A	A	A	A	A	A	A	A	A	A	A	*
1893	A	A	A	A	A	A	A	A	A	A	A	A	A	A	A	*
1894	A	A	A	A	A	A	A	A	A	A	A	A	A	A	A	*	K	K	K	N	K	K	K
1895	A	A	A	A	A	A	A	A	A	A	A	A	A	A	A	*
1896	G	G	G	G	G	G	G	G	G	T	T	T	G	G	G
1897	G	G	G	G	G	G	G	G	G	G	G	G	G	A	G		V	V	V	V	V	I	V
1898	T	T	T	T	T	T	T	T	T	T	T	T	T	T	T	*
1899	C	C	C	C	C	C	C	C	C	C	C	C	C	C	C	*
1900	A	A	A	A	A	A	A	A	A	A	A	A	A	A	A	*	N	N	N	N	N	N	N
1901	A	A	A	A	A	A	A	A	A	A	A	A	A	A	A	*
1902	C	C	C	C	C	C	C	C	C	C	C	C	C	C	C	*
1903	G	G	G	G	G	G	G	G	G	G	G	G	G	G	G	*	E	E	E	E	E	E	E
1904	A	A	A	A	A	A	A	A	A	A	A	A	A	A	A	*
1905	G	G	G	G	G	G	G	G	G	G	G	G	G	G	G	*
1906	A	A	A	A	A	A	A	A	A	A	A	A	A	A	A	*	N	N	N	N	N	N	N
1907	A	A	A	A	A	A	A	A	A	A	A	A	A	A	A	*
1908	C	C	C	C	C	C	C	C	C	C	C	C	C	C	C	*
1909	A	A	A	A	A	A	A	A	A	A	A	A	A	A	A	*	I	I	I	I	I	I	I
1910	T	T	T	T	T	T	T	T	T	T	T	T	T	T	T	*
1911	C	C	C	C	C	C	C	C	C	C	C	C	C	C	C	*
1912	T	T	T	T	T	T	T	T	T	T	T	T	T	T	T	*	S	S	S	S	S	S	S
1913	C	C	C	C	C	C	C	C	C	C	C	C	C	C	C	*
1914	C	C	C	C	C	C	C	C	C	C	C	C	C	C	C	*
1915	G	G	G	G	G	G	G	G	G	G	G	G	G	A	G		D	D	D	D	D	N	D
1916	A	A	A	A	A	A	A	A	A	A	A	A	A	A	A	*
1917	C	C	C	C	C	C	C	C	C	C	C	C	C	C	C	*
1918	C	C	C	C	C	C	C	C	C	C	C	C	C	A	C		R	R	R	R	R	R	R
1919	G	G	G	G	G	G	G	G	G	G	G	G	G	G	G	*
1920	G	G	G	G	G	G	G	G	G	G	G	G	G	A	G
1921	C	C	C	C	C	C	C	C	C	C	C	C	C	C	C	*	R	Q	Q	R	R	R	R
1922	G	G	G	G	G	A	A	A	A	G	G	G	G	G	G
1923	G	G	G	G	G	G	G	G	N	G	G	G	G	G	G
1924	C	C	C	C	C	C	C	C	C	C	C	C	C	C	C	*	Q	R	R	Q	Q	Q	R
1925	A	A	A	A	A	G	G	G	G	A	A	A	A	A	G
1926	G	G	G	G	G	G	G	G	G	G	G	G	G	G	G	*
1927	A	A	A	A	A	A	A	A	A	A	A	A	A	A	A	*	M	M	M	M	M	M	I
1928	T	T	T	T	T	T	T	T	T	T	T	T	T	T	T	*
1929	G	G	G	G	G	G	G	G	G	G	G	G	G	G	T
1930	A	A	A	A	A	A	A	A	A	A	A	A	A	A	A	*	M	M	M	M	M	M	M
1931	T	T	T	T	T	T	T	T	T	T	T	T	T	T	T	*
1932	G	G	G	G	G	G	G	G	G	G	G	G	G	G	G	*
1933	C	C	C	C	C	C	C	C	C	C	C	C	C	C	C	*	Q	Q	Q	Q	Q	Q	Q
1934	A	A	A	A	A	A	A	A	A	A	A	A	A	A	A	*
1935	A	A	A	A	A	A	A	A	A	A	A	A	A	A	A	*
1936	C	C	C	C	C	C	C	C	C	C	C	C	C	C	C	*	P	P	P	P	P	P	P
1937	C	C	C	C	C	C	C	C	C	C	C	C	C	C	C	*
1938	C	C	C	C	C	C	C	C	C	C	C	C	C	C	C	*
1939	A	A	A	A	A	A	A	A	A	A	A	A	A	A	A	*	M	M	M	M	M	M	M
1940	T	T	T	T	T	T	T	T	T	T	T	T	T	T	T	*
1941	G	G	G	G	G	G	G	G	G	G	G	G	G	G	G	*
1942	A	A	A	A	A	G	G	G	G	G	G	G	G	A	G		R	G	G	G	G	R	A
1943	G	G	G	G	G	G	G	G	G	G	G	G	G	G	C
1944	G	G	G	G	G	G	G	G	G	G	G	G	G	G	G	*
1945	G	G	G	G	G	G	G	G	G	G	G	G	G	G	G	*	D	D	D	D	D	D	D
1946	A	A	A	A	A	A	A	A	A	A	A	A	A	A	A	*
1947	C	C	C	C	C	C	C	C	C	C	C	C	C	C	C	*
1948	T	T	T	T	T	T	T	T	T	T	T	T	T	T	T	*	L	L	L	L	L	L	L
1949	T	T	T	T	T	T	T	T	T	T	T	T	T	T	T	*
1950	G	G	G	G	G	G	G	G	G	G	G	G	G	G	G	*
1951	C	C	C	C	C	C	C	C	C	C	C	C	C	C	C	*	L	L	L	L	L	L	L
1952	T	T	T	T	T	T	T	T	T	T	T	T	T	T	T	*
1953	G	G	G	G	G	G	G	G	G	G	G	G	G	G	G	*
1954	C	C	C	C	C	C	C	C	C	C	C	C	C	T	C		R	R	R	R	R	C	R
1955	G	G	G	G	G	G	G	G	G	G	G	G	G	G	G	*
1956	C	C	C	C	C	C	C	C	C	C	C	C	C	C	C	*
1957	A	A	A	A	A	A	A	A	A	A	A	A	A	A	A	*	N	N	N	N	N	N	N
1958	A	A	A	A	A	A	A	A	A	A	A	A	A	A	A	*
1959	C	C	C	C	C	T	T	T	T	C	C	C	C	C	C
1960	G	G	G	G	G	G	G	G	G	A	A	A	G	T	G		A	A	A	T	A	S	A
1961	C	C	C	C	C	C	C	C	C	C	C	C	C	C	C	*
1962	C	C	C	C	C	C	C	C	C	C	C	C	C	C	C	*
1963	A	A	A	A	A	A	A	A	A	A	A	A	A	A	A	*	N	N	N	N	N	N	N
1964	A	A	A	A	A	A	A	A	A	A	A	A	A	A	A	*
1965	C	C	C	C	C	C	C	C	C	C	C	C	C	C	C	*
1966	T	T	T	T	T	T	T	T	T	T	T	T	T	T	T	*	S	S	S	S	S	S	S
1967	C	C	C	C	C	C	C	C	C	C	C	C	C	C	C	*
1968	C	C	C	C	C	C	C	C	C	C	C	C	C	A	A
1969	A	A	A	A	A	A	A	A	A	A	A	A	A	A	A	*	N	N	N	N	N	N	N
1970	A	A	A	A	A	A	A	A	A	A	A	A	A	A	A	*
1971	C	C	C	C	C	C	C	C	C	T	T	T	C	C	C
1972	G	G	G	G	G	G	G	G	G	G	G	G	G	G	G	*	D	D	D	D	D	D	D
1973	A	A	A	A	A	A	A	A	A	A	A	A	A	A	A	*
1974	C	C	C	C	C	C	C	C	C	C	C	C	C	C	C	*
1975	G	G	G	G	G	G	G	G	G	G	G	G	G	G	G	*	G	G	G	G	G	G	G
1976	G	G	G	G	G	G	G	G	G	G	G	G	G	G	G	*
1977	G	G	G	G	G	G	G	G	G	G	G	G	G	G	G	*
1978	A	A	A	A	A	A	A	A	A	A	A	A	A	A	A	*	I	I	I	I	I	I	I
1979	T	T	T	T	T	T	T	T	T	T	T	T	T	T	T	*
1980	T	T	T	T	T	T	T	T	T	T	T	T	T	T	T	*
1981	C	C	C	C	C	C	C	C	C	C	C	C	C	C	C	*	H	H	H	H	H	H	H
1982	A	A	A	A	A	A	A	A	A	A	A	A	A	A	A	*
1983	C	C	C	C	C	C	C	C	C	C	C	C	C	C	C	*
1984	C	C	C	C	C	C	C	C	C	C	C	C	C	C	C	*	L	L	L	L	L	L	L
1985	T	T	T	T	T	T	T	T	T	T	T	T	T	T	T	*
1986	G	G	G	G	G	G	G	G	G	G	G	G	G	G	G	*
1987	G	G	G	G	G	G	G	G	G	G	G	G	G	G	G	*	G	G	G	G	G	G	G
1988	G	G	G	G	G	G	G	G	G	G	G	G	G	G	G	*
1989	G	G	G	G	G	G	G	G	G	G	G	G	G	G	G	*
1990	T	T	T	T	T	T	T	T	T	T	T	T	T	T	T	*	F	F	F	F	F	F	F
1991	T	T	T	T	T	T	T	T	T	T	T	T	T	T	T	*
1992	C	C	C	C	C	C	C	C	C	C	C	C	C	C	C	*
1993	T	T	T	T	T	T	T	T	T	T	T	T	T	T	T	*	S	S	S	S	S	S	S
1994	C	C	C	C	C	C	C	C	C	C	C	C	C	C	C	*
1995	A	A	A	A	A	A	A	A	A	A	A	A	A	A	A	*
1996	G	G	G	G	G	G	G	G	G	G	G	G	G	G	G	*	D	D	D	D	D	D	D
1997	A	A	A	A	A	A	A	A	A	A	A	A	A	A	A	*
1998	C	C	C	C	C	C	C	C	C	C	C	C	C	C	C	*
1999	C	C	C	C	C	C	C	C	C	C	C	C	C	C	C	*	P	P	P	P	P	P	P
2000	C	C	C	C	C	C	C	C	C	C	C	C	C	C	C	*
2001	T	T	T	T	T	T	T	T	T	T	T	T	T	T	T	*
2002	T	T	T	T	T	T	T	T	T	T	T	T	T	T	T	*	L	L	L	L	L	L	L
2003	T	T	T	T	T	T	T	T	T	T	T	T	T	T	T	*
2004	G	G	G	G	G	G	G	G	G	G	G	G	G	G	G	*
2005	A	A	A	A	A	A	A	A	A	A	A	A	A	A	A	*	I	I	I	I	I	I	I
2006	T	T	T	T	T	T	T	T	T	T	T	T	T	T	T	*
2007	C	C	C	C	C	C	C	C	C	C	C	C	C	C	C	*
2008	C	C	C	C	C	C	C	C	C	C	C	C	C	C	C	*	Q	Q	Q	Q	Q	Q	Q
2009	A	A	A	A	A	A	A	A	A	A	A	A	A	A	A	*
2010	A	A	A	A	A	A	A	A	A	A	A	A	A	A	A	*
2011	C	C	C	C	C	C	C	C	C	C	C	C	C	C	C	*	L	L	L	L	L	L	L
2012	T	T	T	T	T	T	T	T	T	T	T	T	T	T	T	*
2013	G	G	G	G	G	G	G	G	G	G	G	G	G	G	G	*
2014	T	T	T	T	T	T	T	T	T	T	T	T	T	T	T	*	L	L	L	L	L	L	L
2015	T	T	T	T	T	T	T	T	T	T	T	T	T	T	T	*
2016	G	G	G	G	G	G	G	G	G	G	G	G	G	G	G	*
2017	T	T	T	T	T	T	T	T	T	T	T	T	T	T	T	*	F	F	F	F	F	F	F
2018	T	T	T	T	T	T	T	T	T	T	T	T	T	T	T	*
2019	C	C	C	C	C	C	C	C	C	C	C	C	C	C	C	*
2020	A	A	A	A	A	A	A	A	A	A	A	A	A	A	A	*	I	I	I	I	I	I	I
2021	T	T	T	T	T	T	T	T	T	T	T	T	T	T	T	*
2022	C	C	C	C	C	C	C	C	C	C	C	C	C	C	C	*
2023	C	C	C	C	C	C	C	C	C	C	C	C	C	C	C	*	R	R	R	R	R	R	R
2024	G	G	G	G	G	G	G	G	G	G	G	G	G	G	G	*
2025	C	C	C	C	C	C	C	C	C	C	C	C	C	C	C	*
2026	T	T	T	T	T	T	T	T	T	T	T	T	T	T	T	*	Y	Y	Y	Y	Y	Y	Y
2027	A	A	A	A	A	A	A	A	A	A	A	A	A	A	A	*
2028	C	C	C	C	C	C	C	C	C	C	C	C	C	C	C	*
2029	T	T	T	T	T	T	T	T	T	T	T	T	T	T	T	*	Y	Y	Y	Y	Y	Y	Y
2030	A	A	A	A	A	A	A	A	A	A	A	A	A	A	A	*
2031	C	C	C	C	C	C	C	C	C	C	C	C	C	C	C	*
2032	G	G	G	G	G	G	G	G	G	G	G	G	G	G	G	*	E	E	E	E	E	E	E
2033	A	A	A	A	A	A	A	A	A	A	A	A	A	A	A	*
2034	G	G	G	G	G	G	G	G	G	G	G	G	G	G	G	*
2035	C	C	C	C	C	C	C	C	C	C	C	C	C	C	T		H	H	H	H	H	H	Y
2036	A	A	A	A	A	A	A	A	A	A	A	A	A	A	A	*
2037	C	C	C	C	C	C	C	C	C	C	C	C	C	C	C	*
2038	G	G	G	G	G	G	G	G	G	G	G	G	G	G	G	*	E	E	E	E	E	E	E
2039	A	A	A	A	A	A	A	A	A	A	A	A	A	A	A	*
2040	G	G	G	G	G	G	G	G	G	G	G	G	G	G	G	*
2041	T	T	T	T	T	T	T	T	T	T	T	T	T	T	T	*	F	F	F	F	F	F	F
2042	T	T	T	T	T	T	T	T	T	T	T	T	T	T	T	*
2043	T	T	T	T	T	T	T	T	T	T	T	T	T	T	T	*
2044	G	G	G	G	G	G	G	G	G	G	G	G	G	G	G	*	D	D	D	D	D	D	D
2045	A	A	A	A	A	A	A	A	A	A	A	A	A	A	A	*
2046	C	C	C	C	C	C	C	C	C	C	C	C	C	C	C	*
2047	A	A	A	A	A	A	A	A	A	A	A	A	A	A	A	*	K	K	K	K	K	K	K
2048	A	A	A	A	A	A	A	A	A	A	A	A	A	A	A	*
2049	A	A	A	A	A	A	A	A	A	A	A	A	A	A	A	*
2050	G	G	G	G	G	G	G	G	G	G	G	G	G	G	G	*	A	A	A	A	A	A	A
2051	C	C	C	C	C	C	C	C	C	C	C	C	C	C	C	*
2052	C	C	C	C	C	C	C	C	C	C	C	C	C	C	C	*
2053	A	A	A	A	A	A	A	A	A	A	A	A	A	A	A	*	N	N	N	N	N	N	N
2054	A	A	A	A	A	A	A	A	A	A	A	A	A	A	A	*
2055	C	C	C	C	C	C	C	C	C	C	C	C	C	C	C	*
2056	G	G	G	G	G	G	G	G	G	G	G	G	G	G	G	*	D	D	D	D	D	D	D
2057	A	A	A	A	A	A	A	A	A	A	A	A	A	A	A	*
2058	C	C	C	C	C	C	C	C	C	C	C	C	C	C	C	*
2059	C	C	C	C	C	C	C	C	C	C	C	C	C	C	C	*	P	P	P	P	P	P	P
2060	C	C	C	C	C	C	C	C	C	C	C	C	C	C	C	*
2061	A	A	A	A	A	A	A	A	A	A	A	A	A	A	T
2062	C	C	C	C	C	C	C	C	C	C	C	C	C	C	C	*	Q	Q	Q	Q	Q	Q	Q
2063	A	A	A	A	A	A	A	A	A	A	A	A	A	A	A	*
2064	G	G	G	G	G	G	G	G	G	G	G	G	G	G	G	*
2065	C	C	C	C	C	C	C	C	C	C	C	C	C	C	C	*	H	H	H	H	H	H	H
2066	A	A	A	A	A	A	A	A	A	A	A	A	A	A	A	*
2067	C	C	C	C	C	C	C	C	C	C	C	C	C	C	C	*
2068	A	A	A	A	A	A	A	A	A	A	A	A	A	A	A	*	T	T	T	T	T	T	T
2069	C	C	C	C	C	C	C	C	C	C	C	C	C	C	C	*
2070	G	G	G	G	G	G	G	G	G	G	G	G	G	G	A
2071	C	C	C	C	C	C	C	C	C	C	C	C	C	C	C	*	L	L	L	L	L	L	L
2072	T	T	T	T	T	T	T	T	T	T	T	T	T	T	T	*
2073	G	G	G	G	G	G	G	G	G	G	G	G	G	G	G	*
2074	G	G	G	G	G	G	G	G	G	G	G	G	G	G	G	*	E	E	E	E	E	E	E
2075	A	A	A	A	A	A	A	A	A	A	A	A	A	A	A	*
2076	G	G	G	G	G	G	G	G	G	G	G	G	G	G	A
2077	A	A	A	A	A	A	A	A	A	A	A	A	A	A	A	*	K	K	K	K	K	K	K
2078	A	A	A	A	A	A	A	A	A	A	A	A	A	A	A	*
2079	G	G	G	G	G	G	G	G	G	G	G	G	G	G	G	*
2080	G	G	G	G	G	G	G	G	G	G	G	G	G	G	G	*	V	V	V	V	V	V	V
2081	T	T	T	T	T	T	T	T	T	T	T	T	T	T	T	*
2082	T	T	T	T	T	T	T	T	T	T	T	T	T	T	T	*
2083	T	T	T	T	T	T	T	T	T	T	T	T	T	T	T	*	F	F	F	F	F	F	F
2084	T	T	T	T	T	T	T	T	T	T	T	T	T	T	T	*
2085	C	C	C	C	C	C	C	C	C	C	C	C	C	C	C	*
2086	G	G	G	G	G	G	G	G	G	G	G	G	N	G	G		V	V	V	V	X	V	V
2087	T	T	T	T	T	T	T	T	T	T	T	T	T	T	T	*
2088	C	C	C	C	C	C	C	C	C	C	C	C	C	C	C	*
2089	T	T	T	T	T	T	T	T	T	T	T	T	T	T	T	*	L	L	L	L	L	L	L
2090	T	T	T	T	T	T	T	T	T	T	T	T	T	T	T	*
2091	G	G	G	G	G	G	G	G	G	G	G	G	G	G	G	*
2092	C	C	C	C	C	C	C	C	C	C	C	C	C	C	C	*	L	L	L	L	L	L	L
2093	T	T	T	T	T	T	T	T	T	T	T	T	T	T	T	*
2094	C	C	C	C	C	C	C	C	C	C	C	C	C	C	C	*
2095	A	A	A	A	A	A	A	A	A	A	A	A	A	A	A	*	R	R	R	R	R	R	R
2096	G	G	G	G	G	G	G	G	G	G	G	G	G	G	G	*
2097	G	G	G	G	G	G	G	G	G	G	G	G	G	G	G	*
2098	T	T	T	T	T	T	T	T	T	T	T	T	T	T	T	*	C	C	C	C	C	C	C
2099	G	G	G	G	G	G	G	G	G	G	G	G	G	G	G	*
2100	T	T	T	T	T	T	T	T	T	T	T	T	T	T	T	*
2101	G	G	G	G	G	G	G	G	G	G	G	G	G	G	G	*	G	G	G	G	G	G	G
2102	G	G	G	G	G	G	G	G	G	G	G	G	G	G	G	*
2103	G	G	G	G	G	G	G	G	G	G	G	G	G	G	G	*
2104	C	C	C	C	C	C	C	C	C	C	C	C	C	C	C	*	L	L	L	L	L	L	L
2105	T	T	T	T	T	T	T	T	T	T	T	T	T	T	T	*
2106	G	G	G	G	G	A	A	A	A	G	G	G	G	G	G
2107	A	A	A	A	A	A	A	A	A	A	A	A	A	A	A	*	K	K	K	K	K	K	K
2108	A	A	A	A	A	A	A	A	A	A	A	A	A	A	A	*
2109	G	G	G	G	G	G	G	G	G	G	G	G	G	A	G
2110	A	A	A	A	A	A	A	A	A	A	A	A	A	A	A	*	T	T	T	T	T	T	T
2111	C	C	C	C	C	C	C	C	C	C	C	C	C	C	C	*
2112	C	C	C	C	C	C	C	C	C	C	C	C	C	C	C	*
2113	A	A	A	A	A	A	A	A	A	A	A	A	A	A	A	*	I	I	I	I	I	I	I
2114	T	T	T	T	T	T	T	T	T	T	T	T	T	T	T	*
2115	T	T	T	T	T	T	T	T	T	T	T	T	T	T	T	*
2116	C	C	C	C	C	C	C	C	C	C	C	C	C	C	C	*	L	L	L	L	L	L	L
2117	T	T	T	T	T	T	T	T	T	T	T	T	T	T	T	*
2118	A	A	A	A	A	A	A	A	A	A	A	A	A	A	A	*
2119	C	C	C	C	C	C	C	C	C	C	C	C	C	C	C	*	Q	Q	Q	Q	Q	Q	Q
2120	A	A	A	A	A	A	A	A	A	A	A	A	A	A	A	*
2121	G	G	G	G	G	G	G	G	G	G	G	G	G	G	G	*
2122	A	A	A	A	A	A	A	A	A	A	A	A	A	A	A	*	T	T	T	T	T	T	T
2123	C	C	C	C	C	C	C	C	C	C	C	C	C	C	C	*
2124	C	C	C	C	C	C	C	C	C	C	C	C	C	C	C	*
2125	C	C	C	C	C	C	C	C	C	C	C	C	C	C	C	*	H	H	H	H	H	H	H
2126	A	A	A	A	A	A	A	A	A	A	A	A	A	A	A	*
2127	C	C	C	C	C	C	C	C	C	C	C	C	C	C	C	*
2128	G	G	G	G	G	G	G	G	G	G	G	G	G	G	G	*	E	E	E	E	E	E	E
2129	A	A	A	A	A	A	A	A	A	A	A	A	A	A	A	*
2130	G	G	G	G	G	G	G	G	G	G	G	G	G	G	G	*
2131	C	C	C	C	C	C	C	C	C	C	C	C	C	C	C	*	H	H	H	H	H	H	H
2132	A	A	A	A	A	A	A	A	A	A	A	A	A	A	A	*
2133	T	T	T	T	T	T	T	T	T	T	T	T	T	T	T	*
2134	T	T	T	T	T	T	T	T	T	T	T	T	T	T	T	*	L	L	L	L	L	L	L
2135	T	T	T	T	T	T	T	T	T	T	T	T	T	T	T	*
2136	G	G	G	G	G	G	G	G	G	G	G	G	G	G	G	*
2137	T	T	T	T	T	T	T	T	T	T	T	T	T	T	T	*	F	F	F	F	F	F	F
2138	T	T	T	T	T	T	T	T	T	T	T	T	T	T	T	*
2139	C	C	C	C	C	C	C	C	C	T	T	T	C	C	C
2140	A	A	A	A	A	A	A	A	A	A	A	A	A	A	A	*	T	T	T	T	T	T	T
2141	C	C	C	C	C	C	C	C	C	C	C	C	C	C	C	*
2142	C	C	C	C	C	C	C	C	C	C	C	C	C	C	C	*
2143	A	A	A	A	A	A	A	A	A	A	A	A	A	A	A	*	S	S	S	S	S	S	S
2144	G	G	G	G	G	G	G	G	G	G	G	G	G	G	G	*
2145	C	C	C	C	C	C	C	C	C	C	C	C	C	C	C	*
2146	C	C	C	C	C	C	C	C	C	C	C	C	C	C	C	*	L	L	L	L	L	L	L
2147	T	T	T	T	T	T	T	T	T	T	T	T	T	T	T	*
2148	C	C	C	C	C	C	C	C	C	C	C	C	C	C	C	*
2149	G	G	G	G	G	G	G	G	G	G	G	G	G	G	G	*	G	G	G	G	G	G	G
2150	G	G	G	G	G	G	G	G	G	G	G	G	G	G	G	*
2151	G	G	G	G	G	G	G	G	G	G	G	G	G	G	G	*
2152	T	T	T	T	T	T	T	T	T	T	T	T	T	T	T	*	C	C	C	C	C	C	C
2153	G	G	G	G	G	G	G	G	G	G	G	G	G	G	G	*
2154	C	C	C	C	C	C	C	C	C	C	C	C	C	C	C	*
2155	A	A	A	A	A	A	A	A	A	A	A	A	A	A	A	*	T	T	T	T	T	T	T
2156	C	C	C	C	C	C	C	C	C	C	C	C	C	C	C	*
2157	G	G	G	G	G	G	G	G	G	G	G	G	G	G	G	*
2158	G	G	G	G	G	G	G	G	G	G	G	G	G	G	G	*	G	G	G	G	G	G	G
2159	G	G	G	G	G	G	G	G	G	G	G	G	G	G	G	*
2160	A	A	A	A	A	A	A	A	A	A	A	A	A	A	A	*
2161	G	G	G	G	G	G	G	G	G	G	G	G	G	G	G	*	G	G	G	G	G	G	G
2162	G	G	G	G	G	G	G	G	G	G	G	G	G	G	G	*
2163	T	T	T	T	T	T	T	T	T	T	T	T	T	T	T	*
2164	C	C	C	C	C	C	C	C	C	C	C	C	C	C	C	*	L	L	L	L	L	L	L
2165	T	T	T	T	T	T	T	T	T	T	T	T	T	T	T	*
2166	C	C	C	C	C	C	C	C	C	C	C	C	C	C	C	*
2167	C	C	C	C	C	C	C	C	C	C	C	C	C	C	C	*	H	H	H	H	H	H	H
2168	A	A	A	A	A	A	A	A	A	A	A	A	A	A	A	*
2169	C	C	C	C	C	C	C	C	C	C	C	C	C	C	C	*
2170	C	C	C	C	C	C	C	C	C	C	C	C	C	C	C	*	H	H	H	H	H	H	H
2171	A	A	A	A	A	A	A	A	A	A	A	A	A	A	A	*
2172	T	T	T	T	T	T	T	T	T	T	T	T	T	T	T	*
2173	T	T	T	T	T	T	T	T	T	T	T	T	T	T	T	*	S	S	S	S	S	S	S
2174	C	C	C	C	C	C	C	C	C	C	C	C	C	C	C	*
2175	C	C	C	C	C	C	C	C	C	C	C	C	C	C	C	*
2176	C	C	C	C	C	C	C	C	C	C	C	C	C	C	C	*	L	L	L	L	L	L	L
2177	T	T	T	T	T	T	T	T	T	T	T	T	T	T	T	*
2178	G	G	G	G	G	G	G	G	G	G	G	G	G	G	G	*
2179	G	G	G	G	G	G	G	G	G	G	G	G	G	G	G	*	A	A	A	A	A	A	A
2180	C	C	C	C	C	C	C	C	C	C	C	C	C	C	C	*
2181	G	G	G	G	G	G	G	G	G	G	G	G	G	T	G
2182	C	C	C	C	C	C	C	C	C	C	C	C	C	C	C	*	Q	Q	Q	Q	Q	Q	Q
2183	A	A	A	A	A	A	A	A	A	A	A	A	A	A	A	*
2184	G	G	G	G	G	G	G	G	G	G	G	G	G	G	G	*
2185	A	A	A	A	A	A	A	A	A	A	A	A	A	A	A	*	I	I	I	I	I	I	I
2186	T	T	T	T	T	T	T	T	T	T	T	T	T	T	T	*
2187	C	C	C	C	C	C	C	C	C	C	C	C	C	C	C	*
2188	C	C	C	C	C	C	C	C	C	C	C	C	C	C	C	*	L	L	L	L	L	L	L
2189	T	T	T	T	T	T	T	T	T	T	T	T	T	T	T	*
2190	C	C	C	C	C	C	C	C	C	C	C	C	C	A	C
2191	G	G	G	G	G	G	G	G	G	G	G	G	G	G	G	*	E	E	E	E	E	E	E
2192	A	A	A	A	A	A	A	A	A	A	A	A	A	A	A	*
2193	A	A	A	A	A	A	A	A	A	A	A	A	A	A	A	*
2194	A	A	A	A	A	A	A	A	A	A	A	A	A	A	A	*	I	I	I	I	I	I	I
2195	T	T	T	T	T	T	T	T	T	T	T	T	T	T	T	*
2196	C	C	C	C	C	C	C	C	C	C	C	C	C	C	C	*
2197	C	C	C	C	C	C	C	C	C	C	C	C	C	C	C	*	H	H	H	H	H	H	H
2198	A	A	A	A	A	A	A	A	A	A	A	A	A	A	A	*
2199	C	C	C	C	C	C	C	C	C	C	C	C	C	C	C	*
2200	C	C	C	C	C	C	C	C	C	C	C	C	C	C	C	*	Q	Q	Q	Q	Q	Q	Q
2201	A	A	A	A	A	A	A	A	A	A	A	A	A	A	A	*
2202	G	G	G	G	G	G	G	G	G	G	G	G	G	G	G	*
2203	C	C	C	C	C	C	C	C	C	C	C	C	C	C	C	*	L	L	L	L	L	L	L
2204	T	T	T	T	T	T	T	T	T	T	T	T	T	T	T	*
2205	G	G	G	G	G	G	G	G	G	G	G	G	G	G	G	*
2206	T	T	T	T	T	T	T	T	T	T	T	T	T	T	T	*	F	F	F	F	F	F	F
2207	T	T	T	T	T	T	T	T	T	T	T	T	T	T	T	*
2208	C	C	C	C	C	C	C	C	C	C	C	C	C	C	C	*
2209	G	G	G	G	G	G	G	G	G	G	G	G	G	G	G	*	V	V	V	V	V	V	V
2210	T	T	T	T	T	T	T	T	T	T	T	T	T	T	T	*
2211	A	A	A	A	A	A	A	A	A	A	A	A	A	A	A	*
2212	A	A	A	A	A	A	A	A	A	A	A	A	A	A	A	*	N	N	N	N	N	N	N
2213	A	A	A	A	A	A	A	A	A	A	A	A	A	A	A	*
2214	C	C	C	C	C	C	C	C	C	C	C	C	C	C	C	*
2215	C	C	C	C	C	C	C	C	C	C	C	C	C	C	C	*	P	P	P	P	P	P	P
2216	C	C	C	C	C	C	C	C	C	C	C	C	C	C	C	*
2217	C	C	C	C	C	C	C	C	C	T	T	T	C	C	C
2218	G	G	G	G	G	G	G	G	G	G	G	G	G	G	G	*	V	V	V	V	V	V	V
2219	T	T	T	T	T	T	T	T	T	T	T	T	T	T	T	*
2220	T	T	T	T	T	T	T	T	T	T	T	T	T	T	T	*
2221	C	C	C	C	C	C	C	C	C	C	C	C	C	C	C	*	P	P	P	P	P	P	P
2222	C	C	C	C	C	C	C	C	C	C	C	C	C	C	C	*
2223	A	A	A	A	A	A	A	A	A	A	A	A	A	A	A	*
2224	C	C	C	C	C	C	C	C	C	C	C	C	C	C	C	*	R	R	R	R	R	R	R
2225	G	G	G	G	G	G	G	G	G	G	G	G	G	G	G	*
2226	C	C	C	C	C	T	T	T	T	C	C	C	C	C	C
2227	G	G	G	G	G	G	G	G	G	G	G	G	G	A	A		A	A	A	A	A	T	T
2228	C	C	C	C	C	C	C	C	C	C	C	C	C	C	C	*
2229	G	G	G	G	G	G	G	G	G	G	G	G	G	G	G	*
2230	G	G	G	G	G	G	G	G	G	G	G	G	G	G	G	*	A	A	A	A	A	A	A
2231	C	C	C	C	C	C	C	C	C	C	C	C	C	C	C	*
2232	C	C	C	C	C	C	C	C	C	C	C	C	C	A	C
2233	A	A	A	A	A	A	A	A	A	A	A	A	A	A	A	*	T	T	T	T	T	T	T
2234	C	C	C	C	C	C	C	C	C	C	C	C	C	C	C	*
2235	C	C	C	C	C	C	C	C	C	C	C	C	C	C	C	*
2236	G	G	G	G	G	G	G	G	G	G	G	G	G	G	G	*	E	E	E	E	E	E	E
2237	A	A	A	A	A	A	A	A	A	A	A	A	A	A	A	*
2238	A	A	A	A	A	A	A	A	A	A	A	A	A	A	A	*
2239	G	G	G	G	G	G	G	G	G	G	G	G	G	G	G	*	G	G	G	G	G	G	G
2240	G	G	G	G	G	G	G	G	G	G	G	G	G	G	G	*
2241	C	C	C	C	C	C	C	C	C	C	C	C	C	C	C	*
2242	C	C	C	C	C	C	C	C	C	C	C	C	C	C	C	*	L	L	L	L	L	L	L
2243	T	T	T	T	T	T	T	T	T	T	T	T	T	T	T	*
2244	A	A	A	A	A	A	A	A	A	A	A	A	A	A	A	*
2245	A	A	A	A	A	A	A	A	A	A	A	A	A	A	A	*	T	T	T	T	T	T	T
2246	C	C	C	C	C	C	C	C	C	C	C	C	C	C	C	*
2247	G	G	G	G	G	G	G	G	G	G	G	G	G	G	G	*
2248	G	G	G	G	G	G	G	G	G	G	G	G	G	G	G	*	E	E	E	E	E	E	E
2249	A	A	A	A	A	A	A	A	A	A	A	A	A	A	A	*
2250	A	A	A	A	A	A	A	A	A	A	A	A	A	A	A	*
2251	A	A	A	A	A	A	A	A	A	A	A	A	A	A	A	*	T	T	T	T	T	T	T
2252	C	C	C	C	C	C	C	C	C	C	C	C	C	C	C	*
2253	C	C	C	C	C	C	C	C	C	C	C	C	C	C	C	*
2254	C	C	C	C	C	C	C	C	C	C	C	C	C	C	C	*	Q	Q	Q	Q	Q	Q	Q
2255	A	A	A	A	A	A	A	A	A	A	A	A	A	A	A	*
2256	G	G	G	G	G	G	G	G	G	G	G	G	G	G	G	*
2257	T	T	T	T	T	T	T	T	T	T	T	T	T	T	T	*	S	S	S	S	S	S	S
2258	C	C	C	C	C	C	C	C	C	C	C	C	C	C	C	*
2259	C	C	C	C	C	C	C	C	C	C	C	C	C	C	C	*
2260	C	C	C	C	C	C	C	C	C	C	C	C	C	C	C	*	L	L	L	L	L	L	L
2261	T	T	T	T	T	T	T	T	T	T	T	T	T	T	T	*
2262	G	G	G	G	G	G	G	G	G	G	G	G	G	A	G
2263	T	T	T	T	T	T	T	T	T	T	T	T	T	T	T	*	F	F	F	F	F	F	F
2264	T	T	T	T	T	T	T	T	T	T	T	T	T	T	T	*
2265	C	C	C	C	C	C	C	C	C	C	C	C	C	C	C	*
2266	A	A	A	A	A	A	A	A	A	A	A	A	A	A	A	*	I	I	I	I	I	I	I
2267	T	T	T	T	T	T	T	T	T	T	T	T	T	T	T	*
2268	C	C	C	C	C	C	C	C	C	C	C	C	C	C	C	*
2269	A	A	A	A	A	A	A	A	A	A	A	A	A	A	A	*	K	K	K	K	K	K	K
2270	A	A	A	A	A	A	A	A	A	A	A	A	A	A	A	*
2271	G	G	G	G	G	G	G	G	G	G	G	G	G	G	G	*
2272	T	T	T	T	T	T	T	T	T	T	T	T	T	T	T	*	Y	Y	Y	Y	Y	Y	Y
2273	A	A	A	A	A	A	A	A	A	A	A	A	A	A	A	*
2274	T	T	T	T	T	T	T	T	T	T	T	T	T	T	T	*
2275	T	T	T	T	T	T	T	T	T	T	T	T	T	T	T	*	Y	Y	Y	Y	Y	Y	Y
2276	A	A	A	A	A	A	A	A	A	A	A	A	A	A	A	*
2277	C	C	C	C	C	C	C	C	C	C	C	C	C	C	C	*
2278	A	A	A	A	A	A	A	A	A	A	A	A	A	A	A	*	T	T	T	T	T	T	T
2279	C	C	C	C	C	C	C	C	C	C	C	C	C	C	C	*
2280	G	G	G	G	G	G	G	G	G	G	G	G	G	G	G	*
2281	C	C	C	C	C	C	C	C	C	C	C	C	C	C	T		L	L	L	L	L	L	L
2282	T	T	T	T	T	T	T	T	T	T	T	T	T	T	T	*
2283	G	G	G	G	G	G	G	G	G	G	G	G	G	G	G	*
2284	T	T	T	T	T	T	T	T	T	T	T	T	T	T	T	*	C	C	C	C	C	C	C
2285	G	G	G	G	G	G	G	G	G	G	G	G	G	G	G	*
2286	C	C	C	C	C	C	C	C	C	C	C	C	C	C	C	*
2287	G	G	G	G	G	G	G	G	G	G	G	G	G	G	G	*	V	V	V	V	V	V	V
2288	T	T	T	T	T	T	T	T	T	T	T	T	T	T	T	*
2289	G	G	G	G	G	G	G	G	G	G	G	G	G	G	G	*
2290	A	A	A	A	A	A	A	A	A	A	A	A	A	A	A	*	T	T	T	T	T	T	T
2291	C	C	C	C	C	C	C	C	C	C	C	C	C	C	C	*
2292	G	G	G	G	G	G	G	G	G	G	G	G	G	G	G	*
2293	C	C	C	C	C	C	C	C	C	C	C	C	C	C	C	*	P	P	P	P	P	P	P
2294	C	C	C	C	C	C	C	C	C	C	C	C	C	C	C	*
2295	G	G	G	G	G	G	G	G	G	G	G	G	G	G	G	*
2296	T	T	T	T	T	T	T	T	T	T	T	T	T	T	T	*	W	W	W	W	W	W	W
2297	G	G	G	G	G	G	G	G	G	G	G	G	G	G	G	*
2298	G	G	G	G	G	G	G	G	G	G	G	G	G	G	G	*
2299	A	A	A	A	A	A	A	A	A	A	A	A	A	A	A	*	I	I	I	I	I	I	I
2300	T	T	T	T	T	T	T	T	T	T	T	T	T	T	T	*
2301	C	C	C	C	C	C	C	C	C	C	C	C	C	C	C	*
2302	A	A	A	A	A	A	A	A	A	A	A	A	A	A	A	*	T	T	T	T	T	T	T
2303	C	C	C	C	C	C	C	C	C	C	C	C	C	C	C	*
2304	G	G	G	G	G	G	G	G	G	G	G	G	G	A	A
2305	A	A	A	A	A	A	A	A	A	A	A	A	A	A	A	*	N	N	N	N	N	N	N
2306	A	A	A	A	A	A	A	A	A	A	A	A	A	A	A	*
2307	C	C	C	C	C	C	C	C	C	C	C	C	C	C	C	*
2308	C	C	C	C	C	C	C	C	C	C	C	C	C	C	C	*	R	R	R	R	R	R	R
2309	G	G	G	G	G	G	G	G	G	G	G	G	G	G	G	*
2310	C	C	C	C	C	C	C	C	C	C	C	C	C	C	C	*
2311	A	A	A	A	A	G	G	G	G	G	G	G	G	G	G		I	V	V	V	V	V	V
2312	T	T	T	T	T	T	T	T	T	T	T	T	T	T	T	*
2313	C	C	C	C	C	C	C	C	C	T	T	T	C	C	C
2314	T	T	T	T	T	T	T	T	T	T	T	T	T	T	T	*	L	L	L	L	L	L	L
2315	T	T	T	T	T	T	T	T	T	T	T	T	T	T	T	*
2316	G	G	G	G	G	G	G	G	G	G	G	G	G	G	G	*
2317	C	C	C	C	C	C	C	C	C	C	C	C	C	C	C	*	H	H	H	H	H	H	H
2318	A	A	A	A	A	A	A	A	A	A	A	A	A	A	A	*
2319	T	T	T	T	T	T	T	T	T	T	T	T	T	T	T	*
2320	T	T	T	T	T	T	T	T	T	T	T	T	T	T	T	*	F	F	F	F	F	F	F
2321	T	T	T	T	T	T	T	T	T	T	T	T	T	T	T	*
2322	C	C	C	C	C	C	C	C	C	C	C	C	C	C	C	*
2323	A	A	A	A	A	A	A	A	A	A	A	A	A	A	A	*	K	K	K	K	K	K	K
2324	A	A	A	A	A	A	A	A	A	A	A	A	A	A	A	*
2325	G	G	G	G	G	G	G	G	G	G	G	G	G	G	G	*
2326	C	C	C	C	C	C	C	C	C	C	C	C	C	C	C	*	P	P	P	P	P	P	P
2327	C	C	C	C	C	C	C	C	C	C	C	C	C	C	C	*
2328	C	C	C	C	C	C	C	C	C	C	C	C	C	C	C	*
2329	T	T	T	T	T	T	T	T	T	T	T	T	T	T	A		Y	Y	Y	Y	Y	F	T
2330	A	A	A	A	A	A	A	A	A	A	A	A	A	T	C
2331	C	C	C	C	C	T	T	T	T	C	C	C	C	C	C
2332	C	C	C	C	C	C	C	C	C	C	C	C	C	C	C	*	R	R	R	R	R	R	Q
2333	G	G	G	G	G	G	G	G	G	G	G	G	G	G	A
2334	G	G	G	G	G	G	G	G	G	G	G	G	G	G	G	*
2335	G	G	G	G	G	G	G	G	G	G	G	G	G	G	G	*	V	V	V	V	V	V	V
2336	T	T	T	T	T	T	T	T	T	T	T	T	T	T	T	*
2337	C	C	C	C	C	C	C	C	C	C	C	C	C	C	C	*
2338	G	G	G	G	G	G	G	G	G	A	A	A	G	G	A		D	D	D	N	D	D	N
2339	A	A	A	A	A	A	A	A	A	A	A	A	A	A	A	*
2340	C	C	C	C	C	C	C	C	C	C	C	C	C	C	C	*
2341	G	G	G	G	G	G	G	G	G	G	G	G	G	G	G	*	E	E	E	E	E	E	E
2342	A	A	A	A	A	A	A	A	A	A	A	A	A	A	A	*
2343	G	G	G	G	G	G	G	G	G	G	G	G	G	G	G	*
2344	G	G	G	G	G	G	G	G	G	G	G	G	G	G	G	*	A	A	A	A	A	A	A
2345	C	C	C	C	C	C	C	C	C	C	C	C	C	C	C	*
2346	A	A	A	A	A	A	A	A	A	A	A	A	A	A	A	*
2347	C	C	C	C	C	A	A	A	A	C	C	C	C	C	G		R	K	K	Q	R	Q	E
2348	G	G	G	G	G	A	A	A	A	A	A	A	G	A	A
2349	G	G	G	G	G	G	G	G	G	G	G	G	G	G	G	*
2350	T	T	T	T	T	T	T	T	T	T	T	T	T	T	T	*	S	S	S	S	S	S	S
2351	C	C	C	C	C	C	C	C	C	C	C	C	C	C	C	*
2352	A	A	A	A	A	A	A	A	A	A	A	A	A	A	A	*
2353	C	C	C	C	C	C	C	C	C	C	C	C	C	C	C	*	L	L	L	L	L	L	L
2354	T	T	T	T	T	T	T	T	T	T	T	T	T	T	T	*
2355	G	G	G	G	G	G	G	G	G	G	G	G	G	G	G	*
2356	G	G	G	G	G	G	G	G	G	G	G	G	G	G	G	*	V	V	V	V	V	V	V
2357	T	T	T	T	T	T	T	T	T	T	T	T	T	T	T	*
2358	G	G	G	G	G	G	G	G	G	G	G	G	G	G	G	*
2359	C	C	C	C	C	C	C	C	C	C	C	C	C	C	C	*	Q	Q	Q	Q	Q	Q	Q
2360	A	A	A	A	A	A	A	A	A	A	A	A	A	A	A	*
2361	G	G	G	G	G	G	G	G	G	G	G	G	G	G	G	*
2362	A	A	A	A	A	A	A	A	A	A	A	A	A	A	A	*	T	T	T	T	T	T	I
2363	C	C	C	C	C	C	C	C	C	C	C	C	C	C	T
2364	T	T	T	T	T	T	T	T	T	T	T	T	T	T	T	*
2365	G	G	G	G	G	G	G	G	G	G	G	G	G	G	G	*	G	G	G	G	G	G	G
2366	G	G	G	G	G	G	G	G	G	G	G	G	G	G	G	*
2367	C	C	C	C	C	C	C	C	C	C	C	C	C	C	C	*
					Number of changes relative to LS	9	9		9	11			2	17	20			5	5	6	2	8	12
					Number of changes minus >1 change per aa	8	8		8	10			2	16	18
	nucleotide change relative to Lake Sturgeon sequence
	amino acid change relative to Lake Sturgeon sequence
	nucleotide or amino acid change not counted due to unknown nucleotide
[truncated: 24 more columns]
